# Supplementary material for: Prediction of Novel Bacterial Small RNAs From RIL-Seq RNA–RNA Interaction Data
Source: Front Microbiol. 2021 May 21;12:635070. doi: 10.3389/fmicb.2021.635070 (PMC8175672; doi:10.3389/fmicb.2021.635070)
Supplement: Supplementary file 1 [file Table_1.xlsx]

## Sheet: Legend
Supplementary Table 1 - Feature values and sRNA scores for all RNAs in the data sets
Table	Tabe Description	Field Name	Description
Exponential Phase / Stationary Phase / Iron limitation	Feature values and sRNA scores for all RNAs in the data sets: exponential phase, stationary phase, exponential phase under iron limitation	Name	The RNA name according to Melamed et al, 2016. Please note that some RNAs that appear here as encoded in interenic regions, are presented in the paper as encoded in the 3' UTR of the upstream gene (e.g. ybiJ.ybiC.IGR)
		Annotation	The RNA genomic region according to Melamed et al, 2016
		Known sRNA	sRNA(1); "other RNA" (0)
		sRNA Score	The probability of the RNA to be a sRNA by the prediction model. Values are color coded from highest (dark red) to lowest (dark blue)
		Test count	The number of times the RNA appeared in the test set
		Total # of chimeric fragments	The total number of chimeric fragments that included the RNA
		# of unique interactions	Number of unique interactions the RNA was involved in, as shown in RIL-seq data. We denote the value of this feature in the paper by ‘k’
		SIC score	SIC stands for 'Second In Chimera'. We define this score as S-(1/k), where ‘S’ is the fraction of chimeric fragments in which the RNA was second RNA of the chimera and ‘k’ is the number of unique interactions involving the RNA. Intuitively, for RNAs with many interactions the score is approximately S, while the score of RNAs with a small number of interactions is penalized to prevent high SIC sco…
		U-tract length	The length of the longest U-tract that could be identified in a region spanning 50 nucleotides around the segments of this RNA in the chimeric fragments of the RIL-seq data
		Median # of interactions of interactors	Each interactor of the RNA may have additional interactions. We count for each interactor the number of its unique interactions, and take the median of these values across all interactors of the RNA
		Median SIC score of interactors	Each interactor has a SIC score, as defined above. We take the median of these values across all interactors of the RNA
Summary	A Summary sheet presenting the sRNA scores of each of the RNAs in the data in the three data sets	Name	As above
		Known sRNA	As above
		Max sRNA score	The maximal sRNA score over the three data sets. Values are color coded from highest (dark red) to lowest (dark blue)
		sRNA Score	The sRNA score as above for each of the data sets. Values are color coded from highest (dark red) to lowest (dark blue)
		# of unique interactions	The "# of unique interactions" as above for each of the data sets
		status	The RNA status: well-established (green), recently confirmed (blue), predicted computationally and confirmed by northern blot (orange), predicted computationally (no color).
Notes:
The values of the feautres: 'Total # of chimeric fragments', '# of unique interactions' and 'Median # of interactions of interactors' are NOT normalized or log scaled here for readability.
Since the lowest probbaility for a known sRNA was 0.1, we consider RNAs with sRNA score above 0.1 as candidates.
References:
Melamed, S et al. (2016). Mol Cell 63, 884-897.
Adams PP et al. (2021) Elife. 10:e62438.

## Sheet: Exponential phase
Name	Annotation	Known sRNA	sRNA Score	Test count	Total # of chimeric fragments	# of unique interactions	SIC Score	U-tract length	Median # of interactions of interactors	Median SIC score of interactors
gcvB	sRNA	1	0.936393	3463	51211	78	0.809561	8	1	-0.619156
mgrR	sRNA	1	0.929047	3431	14846	64	0.942546	8	1	-1
cyaR	sRNA	1	0.896797	3516	32124	136	0.990997	6	1	-1
arcZ	sRNA	1	0.881446	3466	28271	96	0.921422	6	1	-1
fnrS	sRNA	1	0.864058	3453	22068	50	0.667466	8	1	-0.333333
fliC.fliA.IGR	IGR	0	0.858571	3253	6853	16	0.934436	7	1	-1
cpxP.3UTR	3UTR	1	0.855793	3448	3000	47	0.91739	8	1	-1
glmZ	sRNA	1	0.817103	3444	28751	3	0.629103	7	1	-0.962219
uhpT.EST3UTR	3UTR	0	0.751218	3375	4559	48	0.979167	7	2	-0.5
spf	sRNA	1	0.702259	3524	4165	49	0.734214	6	1	-1
chiX	sRNA	1	0.699902	3467	47374	1	0	7	1	-1
ryhB	sRNA	1	0.642778	3483	3763	5	0.781664	9	3	-0.333333
sucD.EST3UTR	3UTR	0	0.638371	3333	3105	9	0.584863	6	1	-1
oxyS	sRNA	1	0.587577	3413	1078	17	0.894794	8	2	-0.5
sgrS	sRNA	1	0.574486	3469	1055	5	0.635071	8	1	-0.597865
motA.5UTR	5UTR	0	0.56206	3387	1198	14	0.928571	8	3	-0.333333
mcaS	sRNA	1	0.552437	3443	1792	24	0.867932	7	2	-0.5
rprA	sRNA	1	0.548639	3474	699	17	0.941176	8	2	-0.5
micL	sRNA	1	0.543525	3399	993	7	0.756438	7	1	-0.751724
uhpT	CDS	0	0.542041	3346	1171	28	0.813987	7	2	-0.5
omrB	sRNA	1	0.524871	3488	669	15	0.884006	8	2	-0.5
micA	sRNA	1	0.512318	3448	4438	15	0.515127	7	2	-0.280728
malG.3UTR	3UTR	0	0.416319	3190	466	13	0.923077	7	2	-0.5
narK.narG.IGR	IGR	0	0.376297	3258	158	4	0.674051	7	1	-1
chiP.5UTR	5UTR	0	0.37561	3280	47374	1	-1	6	1	0
lpp.EST3UTR	3UTR	0	0.36541	3313	291	1	0	8	1	-1
ykgH.EST3UTR	3UTR	0	0.345945	3299	826	8	0.875	5	1.5	-0.75
dsrA	sRNA	1	0.340986	3508	2378	6	0.784973	7	5	-0.243923
raiA	CDS	0	0.337218	3284	4252	9	0.221673	7	4	-0.078125
glpX.3UTR	3UTR	0	0.323296	3313	408	7	0.857143	7	2	-0.323071
cspA.3UTR	3UTR	0	0.310005	3276	95	3	0.666667	7	1	-1
cspE	CDS	0	0.308209	3325	135	2	0.5	8	1.5	-0.75
ilvL.ilvX.IGT	IGT	0	0.297091	3174	47	2	0.5	8	1	-1
ompF	CDS	0	0.28423	3347	3553	15	0.094324	8	6	0.5
glnA.3UTR	3UTR	1	0.258919	3477	201	3	0.666667	6	1	-1
ybiJ.ybiC.IGR	IGR	0	0.222608	3297	287	5	0.8	8	7	-0.130222
hupB.5UTR	5UTR	0	0.204705	3339	709	4	0.0476023	7	2	-0.25
yhcN.EST3UTR	3UTR	0	0.19424	3304	45	1	0	8	1	-1
dinI	CDS	0	0.190251	3235	43	1	0	8	1	-1
leuZ.yecA.IGR	IGR	1	0.172521	3510	113	5	0.587611	7	2	-0.5
ymfH	CDS	0	0.113151	3328	81	3	0.666667	6	2	-0.5
allE.EST3UTR	3UTR	0	0.106954	3398	43	2	0.5	7	2.5	-0.614691
dicF	sRNA	1	0.103496	3457	151	7	0.857143	5	2	-0.5
tdcG	CDS	0	0.0993365	3345	71	2	0.5	8	6.5	-0.214455
asnW.yeeN.IGR	IGR	0	0.0939999	3348	48	1	0	6	1	-1
insL-1.AS	AS	0	0.0934402	3301	48	3	0.666667	6	2	-0.5
rbsB.rbsK.IGT	IGT	0	0.0910634	3373	266	3	0.666667	4	2	-0.423913
nmpC	CDS	0	0.0848755	3359	634	6	0.497371	6	5	0.43413
dinI.EST3UTR	3UTR	0	0.083589	3231	297	2	0.5	8	26	0.083733
opgC.EST3UTR	3UTR	0	0.0828115	3234	35	1	0	6	1	-1
rybB	sRNA	1	0.0826087	3519	509	5	-0.0447937	7	3.5	0.257831
gadY	cis_AS_with_trans_t	1	0.0793795	3403	14	1	0	8	1	-1
greA.5UTR	5UTR	0	0.0785891	3310	12	1	0	7	1	-1
yfgJ	CDS	0	0.0756382	3246	11	1	0	7	1	-1
flgL.EST3UTR	3UTR	0	0.0732312	3264	10	1	0	7	1	-1
cof	CDS	0	0.0730139	3303	97	1	-0.113402	8	4	-0.171429
micF	sRNA	1	0.0725071	3469	1561	1	-0.0281871	8	15	0.094324
aceF	CDS	0	0.0705301	3302	154	4	-0.25	6	1	0
ompC.5UTR	5UTR	0	0.0700896	3348	431	8	0.257831	5	3.5	0.047162
bhsA	CDS	0	0.0691976	3309	44	2	0.5	7	4.5	-0.371085
trmJ	CDS	0	0.0690526	3219	1673	3	0.55788	5	27	-0.186232
ompA.5UTR	5UTR	0	0.0643154	3338	1296	4	0.025463	4	2	0.25
xylB.xylA.IGT	IGT	0	0.063737	3339	50	2	0.5	7	3	-0.0035461
narK	CDS	0	0.0618113	3318	58	3	-0.333333	7	1	0
araG.araF.IGT_AS	AS	0	0.0606009	3294	16	1	0	6	1	-1
hcaT	CDS	0	0.0571779	3255	14	1	0	6	1	-1
fliC	CDS	0	0.0570522	3276	9042	10	-0.0955762	5	14	0.901786
ibpB.EST3UTR	3UTR	0	0.0544394	3355	29	1	0	7	2	-0.5
yfbT	CDS	0	0.0498944	3293	10	1	0	6	1	-1
secF.EST3UTR	3UTR	0	0.0474407	3331	15	1	0	8	3	-0.333333
glmS.glmU.IGT	IGT	0	0.0446304	3329	28586	1	-0.962219	3	3	0.629103
rbsD	CDS	0	0.0437877	3346	10943	6	-0.154513	4	11	0.879503
ibpB	CDS	0	0.0430033	3358	69	2	0.5	7	12.5	-0.0660342
allR	CDS	0	0.0424971	3358	16	1	0	7	2	-0.5
hupB	CDS	0	0.0414423	3298	1318	2	-0.280728	7	15	0.686135
metT.asnB.IGR	IGR	0	0.0402788	3275	14	1	0	5	1	-1
ahpF	CDS	0	0.0393936	3293	574	2	0.5	6	27	0.240617
flhC	CDS	0	0.0382225	3293	145	2	-0.348276	8	13	0.183966
yhjH	CDS	0	0.0379836	3389	84	1	-0.488095	5	1	-0.511905
wbbK.insH-7.IGR	IGR	0	0.0375145	3249	12	1	0	5	1	-1
yjtD	CDS	0	0.0366508	3334	94	1	-0.542553	5	1	-0.457447
yhjG	CDS	0	0.0365949	3381	84	1	-0.511905	5	1	-0.488095
insH-1	CDS	0	0.036519	3258	734	5	0.353134	4	5	0.497371
nhaR.insAB-1.IGR	IGR	0	0.0351841	3258	21	1	0	4	1	-1
narP.ccmH.IGR	IGR	0	0.0351091	3357	46	2	0.5	5	3	-0.237269
G0-10697	other-ncRNA	0	0.0349982	3241	519	4	0.118015	4	5	0.0919394
sstT.5UTR	5UTR	0	0.0328469	3281	17910	2	-0.5	5	40	0.654781
sieB.kilR.IGR	IGR	0	0.0327001	3352	18	1	0	7	3	-0.333333
rdlA.ldrB.IGR	IGR	0	0.0322943	3298	18	1	0	4	1	-1
fadA.fre.IGR	IGR	0	0.0313265	3334	24	2	0.5	7	9.5	-0.077838
nagE.5UTR	5UTR	0	0.0311851	3220	140	4	-0.171429	6	2	0.65
dmsA.5UTR	5UTR	0	0.0304851	3223	4190	3	-0.323071	4	6	0.781664
nlpD	CDS	0	0.0302261	3368	2691	7	-0.130222	5	13	0.941176
mepS.5UTR	5UTR	0	0.0301934	3356	89	3	-0.164794	7	3	0.666667
yjgZ.insG.IGR	IGR	0	0.0301829	3247	42	1	0	5	2	-0.5
sulA.ompA.IGR	IGR	0	0.0277894	3304	43	1	-1	7	1	0
minE.ycgI.IGR	IGR	0	0.0277566	3378	12	1	0	7	3	-0.333333
nadE.cho.IGR	IGR	0	0.0272237	3299	14	1	0	6	2	-0.5
tsx.5UTR	5UTR	0	0.0271171	3307	174	4	0.474138	5	9.5	0.257563
ryjB.sgcQ.IGR	IGR	0	0.026255	3281	22	1	0	3	1	-1
miaA.hfq.IGT	IGT	0	0.0259867	3300	5209	2	-0.5	6	68.5	0.495499
gcvH	CDS	0	0.0259619	3302	725	6	-0.130805	6	14	0.827818
yjfY.EST3UTR	3UTR	0	0.0250455	3288	21	1	0	8	4	0.474138
insH-7.gnd.IGR	IGR	0	0.0250069	3282	12	1	-1	8	1	0
fliC.EST3UTR	3UTR	0	0.0247965	3269	94	1	0	5	4	-0.25
ytfK	CDS	0	0.0244024	3355	10601	4	-0.186232	4	50	0.612673
flxA	CDS	0	0.0243872	3301	1515	3	-0.238284	7	73	0.756438
yhcN	CDS	0	0.0242689	3267	26	1	0	8	8	0.257831
rydC	sRNA	1	0.0238424	3462	55	2	0.5	4	2.5	-0.625
yfbV.EST3UTR	3UTR	0	0.022876	3421	10	1	-1	8	1	0
insH-2.ybcQ.IGR	IGR	0	0.0190664	3347	322	4	-0.169255	5	10.5	0.307693
hokE.ybdK.IGR	IGR	0	0.0190619	3305	10	1	0	3	1	-1
sbmA	CDS	0	0.0187056	3381	45	1	-1	6	1	0
tnaC.tnaA.IGT	IGT	0	0.0186018	3371	2955	6	-0.14467	5	48	0.827818
ycfJ.EST3UTR	3UTR	0	0.0184359	3222	14	1	0	7	6	-0.130805
tyrV	tRNA	0	0.0181126	3399	56	1	0	3	2	-0.5
rpsJ	CDS	0	0.0162961	3302	296	3	-0.333333	4	3	0.5
cfa.5UTR	5UTR	0	0.0157587	3229	610	4	-0.25	6	26	0.804781
fdoG	CDS	0	0.0152464	3259	2535	1	-0.627613	4	9	0.584863
ribB	CDS	0	0.0146078	3250	10	1	-1	7	1	0
alaA.lrhA.IGR	IGR	0	0.0140515	3336	449	4	-0.25	6	20.5	0.894677
nanT.nanA.IGT	IGT	0	0.0139591	3267	322	2	0.5	4	26.5	0.281393
eptB.5UTR	5UTR	0	0.0137501	3269	7534	1	-0.979161	6	64	0.942546
dcuA.5UTR	5UTR	0	0.0136477	3245	22	1	-1	6	1	0
nrfA.5UTR	5UTR	0	0.0134534	3324	379	3	-0.333333	6	14	0.91739
oppA	CDS	0	0.013419	3286	1496	3	0.647282	4	78	0.809561
ftsI	CDS	0	0.0133116	3318	96	1	0	4	5	-0.0447937
lpp	CDS	0	0.0132499	3330	1358	4	-0.229381	3	7	0.836914
flgH	CDS	0	0.0132439	3296	48	1	-1	5	1	0
yggN.5UTR	5UTR	0	0.0121991	3285	13	1	0	6	4	0.025463
nlpE.EST3UTR	3UTR	0	0.0121579	3324	72	1	-0.555556	6	10	-0.0955762
manX	CDS	0	0.0119263	3305	639	1	-0.920188	5	5	0.635071
ygdQ	CDS	0	0.0119048	3350	723	2	-0.462656	7	64	0.966771
flhD.5UTR	5UTR	0	0.011834	3343	439	3	-0.333333	6	24	0.867932
tolB	CDS	0	0.0117266	3363	609	2	0.165025	4	15	0.753062
gpp	CDS	0	0.0114013	3354	21	1	0	4	3	-0.333333
ftnA.5UTR	5UTR	0	0.0113604	3331	362	3	-0.333333	5	9	0.857143
hcaR.5UTR	5UTR	0	0.0112544	3253	14	1	-1	6	1	0
yjtD.thrL.IGR	IGR	0	0.0107683	3323	94	1	-0.457447	0	1	-0.542553
yodB.serU.IGR	IGR	0	0.0103524	3313	39	1	0	6	15	0.094324
tnaB	CDS	0	0.0102319	3340	335	3	-0.333333	6	28	0.813987
glk.3UTR	3UTR	0	0.01023	3311	21	1	0	5	4	0.025463
nrfA	CDS	0	0.0101336	3243	140	4	-0.164286	6	16	0.8894
dmsA	CDS	0	0.00981047	3301	188	3	0.326241	4	14	0.667466
glpT	CDS	0	0.00970881	3272	1148	4	0.00348432	5	72	0.950294
pck.5UTR	5UTR	0	0.0095574	3320	428	1	-1	6	15	0.515127
thrU	tRNA	0	0.00947731	3285	473	2	-0.280127	6	38	0.896577
ompC	CDS	0	0.00942901	3329	230	4	-0.25	3	3	0.775262
gatA	CDS	0	0.00926029	3297	39	1	0	4	4	0.0476023
nirD.nirC.IGT	IGT	0	0.00920993	3311	121	1	-0.900826	6	4	0.674051
rpsJ.5UTR	5UTR	0	0.00920732	3377	61	2	-0.5	4	2	0.333333
crl	CDS	0	0.0091889	3291	21	1	-1	5	1	0
ypfM	CDS	0	0.00915097	3333	2829	1	-0.687876	6	96	0.921422
dcyD.5UTR	5UTR	0	0.00901201	3230	362	2	0.0939227	6	78	0.811774
tdcG.yhaO.IGR	IGR	0	0.00892518	3295	1611	1	0	4	50	0.667466
fliY.fliZ.IGT	IGT	0	0.00824604	3269	5001	1	-0.843631	5	78	0.809561
tdcC	CDS	0	0.00818379	3312	35	1	-1	4	1	0
gdhA.5UTR	5UTR	0	0.008054	3268	305	1	-0.377049	7	78	0.809561
fadL	CDS	0	0.00801193	3242	30	1	0	4	5	-0.0447937
glpF	CDS	0	0.00782449	3331	368	2	-0.423913	5	17	0.78073
frdA	CDS	0	0.00777307	3372	18	1	0	3	3	-0.333333
sdhB.sucA.IGT	IGT	0	0.0077703	3282	170	1	-1	5	3	0.666667
pcm	CDS	0	0.0077621	3320	14	1	-1	5	1	0
tdcA	CDS	0	0.00773395	3355	128	4	-0.078125	5	13	0.875969
afuC.EST3UTR	3UTR	0	0.00770158	3286	14	1	0	4	4	-0.25
yfdK.yfdI.IGR	IGR	0	0.00758897	3278	292	2	-0.455479	3	6	0.423164
acpP	CDS	0	0.00742367	3262	290	1	-0.751724	5	7	0.756438
ptsG.5UTR	5UTR	0	0.00728336	3365	281	1	-0.597865	4	5	0.635071
yfbV.ackA.IGR	IGR	0	0.00721379	3309	58	1	-1	7	9	0.584863
nanC.5UTR	5UTR	0	0.00692399	3245	306	2	0.169935	5	49	0.85669
ydfC.dicF.IGR	IGR	0	0.00677583	3377	80	1	-0.6	5	8	0.257831
secF.AS	AS	0	0.00671947	3350	10	1	-1	5	1	0
yebO	CDS	0	0.00666963	3326	3759	1	-1	6	136	0.990997
dtpB	CDS	0	0.00660483	3252	270	3	-0.114815	6	78	0.91739
ycfJ	CDS	0	0.00659682	3340	55	1	0	7	49	0.734214
cusC.cusF.IGT_AS	AS	0	0.00641064	3283	23	1	0	2	3	-0.333333
ftsA.ftsZ.IGT	IGT	0	0.00633355	3358	57	2	-0.5	5	7	0.461538
tsaC	CDS	0	0.0063282	3280	319	1	-0.501567	6	50	0.667466
tdcB.tdcA.IGT	IGT	0	0.00628837	3317	511	2	-0.222114	5	49	0.85669
mdtK.EST5UTR	5UTR	0	0.00621341	3300	30	1	0	5	15	0.094324
yifK.EST5UTR	5UTR	0	0.00619664	3215	1397	1	-1	6	78	0.809561
aspA	CDS	0	0.00611864	3349	287	3	-0.333333	6	64	0.921422
lacA.3UTR	3UTR	0	0.00598603	3341	16	1	0	3	4	-0.25
ilvB.ivbL.IGT	IGT	0	0.00592122	3227	559	1	0	5	78	0.809561
yjdM	CDS	0	0.00569742	3281	93	1	-1	6	9	0.584863
ghrA	CDS	0	0.00565844	3254	119	1	-0.672269	7	50	0.667466
hybO	CDS	0	0.00560806	3302	79	3	-0.333333	4	5	0.781664
yncL	CDS	0	0.00533017	3374	303	3	-0.333333	4	17	0.867932
fdnG	CDS	0	0.00526694	3246	82	1	0	6	50	0.667466
srlA.5UTR	5UTR	0	0.00526564	3314	526	2	-0.5	4	49	0.367107
yajO.dxs.IGT	IGT	0	0.00524794	3233	14	1	0	2	3	-0.333333
ubiX.argT.IGR	IGR	0	0.00524499	3375	5814	1	-1	4	78	0.809561
sodB.5UTR	5UTR	0	0.00518354	3415	405	2	-0.5	4	26	0.583733
yrdD	CDS	0	0.00516561	3351	476	1	0	4	50	0.667466
uspF.ynaE.IGR	IGR	0	0.00515501	3218	284	1	-1	5	8	0.875
yecH	CDS	0	0.00515487	3239	735	1	-1	7	136	0.990997
gdhA	CDS	0	0.00502091	3295	313	1	-1	7	78	0.809561
cheB	CDS	0	0.00484896	3323	13	1	0	5	9	0.221673
glcA.yghJ.IGR	IGR	0	0.00478452	3243	50	1	0	6	28	0.813987
pheT	CDS	0	0.0047824	3324	130	2	-0.415385	4	24.5	0.208695
pldB	CDS	0	0.00473951	3347	37	1	-1	6	5	0.635071
tyrU	tRNA	0	0.00464509	3321	121	1	-1	3	2	0.5
dppA.5UTR	5UTR	0	0.00462727	3329	2627	1	-0.674534	4	78	0.809561
ychH.5UTR	5UTR	0	0.00443252	3242	18	1	-1	3	1	0
ptsI	CDS	0	0.00441101	3355	166	3	-0.261044	4	15	0.923077
sroC	other-ncRNA	1	0.00440197	3366	291	1	-1	3	1	0
napF	CDS	0	0.00435785	3258	5427	1	-0.970149	4	96	0.921422
gatY	CDS	0	0.004318	3224	1558	1	-0.465982	4	78	0.809561
yobA	CDS	0	0.0043145	3306	697	1	0	3	50	0.667466
ybiJ.EST3UTR	3UTR	0	0.00428946	3282	28	1	0	3	10	-0.0955762
nanT	CDS	0	0.00425415	3317	321	2	-0.5	6	92	0.985082
ompA	CDS	0	0.00424332	3305	152	3	-0.333333	4	13	0.923077
ptsG	CDS	0	0.00422637	3377	1378	1	-1	6	136	0.990997
narG.5UTR	5UTR	0	0.00420552	3338	16	1	-1	3	1	0
bamD	CDS	0	0.00408216	3354	32	1	0	7	78	0.809561
ispU.5UTR	5UTR	0	0.00400651	3333	17	1	-1	8	17	0.894794
ahpC.5UTR	5UTR	0	0.00396705	3255	75	2	-0.5	5	12	0.875969
insAB-1	CDS	0	0.00396556	3279	3158	1	-1	5	136	0.990997
panB.5UTR	5UTR	0	0.00393249	3377	45	2	0.5	3	40	0.154781
ompF.5UTR	5UTR	0	0.00389447	3350	17	1	-1	5	2	0.5
nlpA	CDS	0	0.0038428	3364	81	1	0	6	78	0.809561
gntU	CDS	0	0.00383363	3338	1123	1	-1	6	136	0.990997
glpK	CDS	0	0.00380136	3260	314	4	-0.25	4	47	0.887266
malG	CDS	0	0.00377108	3256	174	2	-0.5	5	52	0.589626
gcvP.gcvH.IGT	IGT	0	0.00368419	3225	12	1	-1	3	1	0
rihC	CDS	0	0.00366074	3283	101	1	-1	6	15	0.884006
hns	CDS	0	0.00365991	3298	185	1	-0.562162	3	6	0.784973
maeA	CDS	0	0.00362353	3309	429	1	-0.83683	5	50	0.667466
gcvH.gcvT.IGT	IGT	0	0.00358717	3270	35	1	-1	6	7	0.756438
ydfH.EST3UTR	3UTR	0	0.00358217	3299	69	1	-1	4	3	0.666667
udp	CDS	0	0.00357104	3274	108	2	-0.5	5	22.5	0.854391
nagE	CDS	0	0.00356567	3304	93	2	-0.5	6	48.5	0.85669
der	CDS	0	0.0035362	3245	11	1	-1	3	1	0
yeaD.EST3UTR	3UTR	0	0.00349523	3358	13	1	-1	5	2	0.5
glf	CDS	0	0.00349367	3351	216	3	-0.333333	5	64	0.942546
borD.5UTR	5UTR	0	0.0034883	3413	67	1	-1	4	3	0.666667
asd.EST5UTR	5UTR	0	0.003472	3342	229	2	-0.5	5	51	0.838746
glmS	CDS	0	0.0034697	3342	60	1	-1	4	3	0.629103
pitA	CDS	0	0.00346392	3335	302	2	-0.403974	5	64	0.966771
ydiJ.EST5UTR	5UTR	0	0.00341432	3375	62	1	0	6	78	0.809561
minD	CDS	0	0.00340725	3275	177	2	-0.5	5	36	0.908773
cspF.cspB.IGR	IGR	0	0.00338609	3342	184	1	-1	6	50	0.667466
rpsG	CDS	0	0.00338353	3339	180	3	-0.333333	4	28	0.857143
serA.5UTR	5UTR	0	0.00336088	3355	362	1	-1	6	78	0.809561
yjcZ	CDS	0	0.00335113	3314	12	1	-1	5	2	0.5
zapB	CDS	0	0.00329166	3311	190	3	-0.333333	5	64	0.942546
dcuC	CDS	0	0.00327727	3383	813	1	-1	6	136	0.990997
yjiA	CDS	0	0.00325213	3299	31	1	0	6	49	0.734214
yqjA.5UTR	5UTR	0	0.00324933	3333	159	3	-0.257862	5	64	0.942546
ompX	CDS	0	0.00321344	3245	2017	1	-1	5	136	0.990997
nadE.5UTR	5UTR	0	0.00315333	3314	125	2	-0.5	5	68.5	0.495499
tnaA	CDS	0	0.0031204	3320	480	3	-0.170833	3	49	0.921422
yfaY	CDS	0	0.0031163	3265	78	2	-0.5	6	47.5	0.948278
ydfK.5UTR	5UTR	0	0.003085	3383	89	1	-1	5	8	0.875
thrL.5UTR	5UTR	0	0.00308382	3259	308	1	0	4	78	0.809561
hflX	CDS	0	0.00308211	3342	250	1	-1	7	136	0.990997
pspG.qor.IGR	IGR	0	0.00307895	3272	286	1	-0.27972	4	49	0.734214
ilvX	CDS	0	0.00307701	3345	26	1	-1	8	47	0.91739
gcvB.ygdI.IGR	IGR	0	0.00297555	3272	27	1	-1	8	48	0.979167
ynfK.mlc.IGT	IGT	0	0.00297238	3282	14	1	-1	6	15	0.094324
metU	tRNA	0	0.00297171	3317	14	1	-1	2	1	0
yghD.yghF.IGR	IGR	0	0.00296035	3284	21	1	-1	6	9	0.584863
sbmA.5UTR	5UTR	0	0.00295772	3280	97	1	-1	6	24	0.867932
moaA	CDS	0	0.00294049	3256	70	1	-0.457143	4	15	0.515127
zapE	CDS	0	0.00292657	3269	95	1	-1	7	78	0.809561
gcvT	CDS	0	0.00292632	3277	799	3	-0.25073	3	80	0.921422
amyA	CDS	0	0.00292176	3319	73	3	-0.155251	5	47	0.91739
yrbL	CDS	0	0.00291091	3251	20	1	-1	4	2	0.5
yfdY	CDS	0	0.00288735	3292	615	1	-1	6	136	0.990997
mgtL.mgtA.IGT	IGT	0	0.00287864	3245	177	1	-1	4	8	0.875
ves.5UTR	5UTR	0	0.0028257	3266	151	2	-0.5	3	33	0.26358
cheY	CDS	0	0.00281448	3259	23	1	-1	5	9	0.221673
lpxA	CDS	0	0.00281291	3297	47	1	-1	5	9	0.584863
rbsC	CDS	0	0.00280717	3263	414	2	-0.5	4	75.5	0.753062
essD.5UTR	5UTR	0	0.00280416	3239	29	1	-1	6	8	0.875
hybO.5UTR	5UTR	0	0.00277978	3282	25	1	0	4	15	0.515127
fliC.5UTR	5UTR	0	0.00274025	3432	160	1	-1	5	16	0.934436
yghJ.EST5UTR	5UTR	0	0.00269944	3216	199	1	-1	6	48	0.979167
yifK	CDS	0	0.00268615	3314	96	1	0	5	78	0.809561
rpsQ	CDS	0	0.00268042	3258	346	1	-1	4	16	0.934436
ribE	CDS	0	0.00267119	3329	35	1	-1	3	2	0.5
yncL.EST3UTR	3UTR	0	0.00265792	3303	75	1	0	4	24	0.867932
ariR.ymgC.IGT	IGT	0	0.00265644	3245	161	1	-1	5	17	0.941176
uspE	CDS	0	0.00264351	3365	223	2	-0.5	5	82	0.902492
ompR.5UTR	5UTR	0	0.00264142	3213	57	1	-1	6	16	0.934436
ansB	CDS	0	0.00263944	3305	143	1	-1	5	17	0.894794
rimP.metY.IGT	IGT	0	0.00263613	3293	180	1	-1	7	136	0.990997
yciZ	CDS	0	0.0026247	3390	22	1	-1	7	17	0.941176
iscR.5UTR	5UTR	0	0.00261039	3298	653	1	-1	4	50	0.667466
marA	CDS	0	0.00260549	3288	106	1	0	4	50	0.667466
raiA.5UTR	5UTR	0	0.00260308	3305	473	1	0	3	78	0.809561
kgtP	CDS	0	0.00258418	3284	272	2	-0.5	5	107	0.900279
araJ.5UTR	5UTR	0	0.00257236	3306	475	1	-1	6	136	0.990997
fliT	CDS	0	0.0025712	3318	13	1	-1	3	3	-0.155251
csgD.5UTR	5UTR	0	0.00254411	3288	97	2	-0.304124	4	24	0.904554
rpoS	CDS	0	0.00254391	3328	88	2	-0.5	5	35.5	0.899844
trmJ.iscR.IGR	IGR	0	0.00253837	3302	25	1	-1	4	3	0.55788
napH	CDS	0	0.00252331	3235	483	1	-0.931677	5	64	0.942546
yhbU	CDS	0	0.00252269	3334	114	1	-0.561404	5	50	0.667466
rfbA	CDS	0	0.00251924	3304	242	2	-0.280992	5	136	0.956209
ydcP.EST3UTR	3UTR	0	0.00249988	3309	21	1	0	5	16	0.934436
purU	CDS	0	0.0024793	3344	265	1	-0.656604	5	78	0.809561
pheL	CDS	0	0.00246964	3278	29	1	0	6	78	0.809561
cspF.ydfT.IGR	IGR	0	0.00244795	3337	70	2	-0.5	6	72	0.950294
gloB	CDS	0	0.00243724	3345	66	1	-1	7	64	0.942546
focA	CDS	0	0.00242592	3296	106	2	-0.5	4	20.5	0.904554
nanC	CDS	0	0.00242229	3286	223	2	-0.5	4	45.5	0.866319
chaA	CDS	0	0.00241472	3179	14	1	0	6	50	0.667466
glpD	CDS	0	0.00238177	3207	620	2	-0.5	4	136	0.829232
ucpA	CDS	0	0.00235359	3301	171	2	-0.5	4	32.5	0.93698
yfgM	CDS	0	0.00235133	3322	62	2	-0.5	3	9	0.717218
tar	CDS	0	0.00234308	3335	858	2	-0.5	3	72	0.950294
yeiH	CDS	0	0.00232324	3296	1026	1	-1	5	136	0.990997
ydiJ	CDS	0	0.00231827	3325	12	1	-1	6	9	0.584863
ompT	CDS	0	0.00230707	3248	116	3	-0.0574713	4	64	0.921422
yibF	CDS	0	0.0023042	3369	11	1	-1	5	3	0.666667
treC.treB.IGT	IGT	0	0.00229034	3349	85	2	-0.5	4	18.5	0.895504
dksA.sfsA.IGT	IGT	0	0.00222454	3339	42	1	-1	5	15	0.515127
mglB	CDS	0	0.00221712	3323	192	2	-0.5	3	22	0.874211
glpC	CDS	0	0.00221032	3353	474	2	-0.5	3	63.5	0.771888
rne.5UTR	5UTR	0	0.00219755	3280	96	1	-1	5	16	0.934436
ybcM	CDS	0	0.00219081	3278	22	1	-1	4	3	0.666667
ybfA	CDS	0	0.00214877	3227	28	1	0	5	50	0.667466
gpmA.5UTR	5UTR	0	0.00212322	3311	132	1	-0.363636	4	50	0.667466
grxD.5UTR	5UTR	0	0.00208049	3317	214	1	-0.663551	4	50	0.667466
focA.5UTR	5UTR	0	0.0020767	3215	12	1	-1	5	4	0.674051
uspA.5UTR	5UTR	0	0.00204355	3233	317	2	-0.5	3	48.5	0.792428
yaiZ.5UTR	5UTR	0	0.00204238	3239	82	1	-1	5	16	0.934436
sucB	CDS	0	0.00203904	3352	133	1	0	3	50	0.667466
yggX.mltC.IGT	IGT	0	0.00202861	3257	877	1	-0.619156	3	78	0.809561
glpB	CDS	0	0.00202075	3314	99	1	-1	7	136	0.990997
tsx	CDS	0	0.00199377	3337	375	2	-0.5	4	92	0.985082
flhD	CDS	0	0.00199249	3348	26	2	-0.5	4	10	0.803922
rpsB	CDS	0	0.00199141	3305	26	1	-1	4	5	0.587611
napA	CDS	0	0.00199116	3314	10	1	0	3	5	0.635071
flgM	CDS	0	0.00198968	3269	94	2	-0.5	2	25.5	0.192969
srlA	CDS	0	0.00197963	3335	178	2	-0.5	4	47.5	0.948278
yhjY.tag.IGR	IGR	0	0.00197282	3315	19	1	-1	8	96	0.921422
talB	CDS	0	0.00196579	3287	31	1	-1	2	4	0.0476023
aroC.prmB.IGT	IGT	0	0.00195782	3267	1043	1	-0.778523	3	78	0.809561
ansB.5UTR	5UTR	0	0.00195298	3328	693	1	-1	5	136	0.990997
rcsF	CDS	0	0.00194407	3363	21	1	-1	5	9	0.584863
ysaA	CDS	0	0.00193722	3265	139	2	-0.5	4	49	0.823316
yidI	CDS	0	0.00192564	3333	254	1	-1	6	136	0.990997
flgN	CDS	0	0.00190825	3256	197	3	-0.333333	2	28	0.809561
rhoL	CDS	0	0.00188241	3386	22	1	-1	4	9	0.221673
pnp	CDS	0	0.00187939	3304	26	2	-0.5	4	15	0.656993
yebZ	CDS	0	0.00187235	3360	278	1	-1	5	64	0.942546
nudL	CDS	0	0.00187043	3270	50	1	-1	6	50	0.667466
gpsA	CDS	0	0.0018666	3306	145	2	-0.5	3	50	0.484512
lpxM	CDS	0	0.00186292	3293	37	1	-1	7	64	0.942546
ydcF	CDS	0	0.00185706	3313	34	1	-1	6	24	0.867932
tdcB	CDS	0	0.00184524	3259	204	3	-0.333333	3	48	0.942546
btuB	CDS	0	0.00183093	3265	15	1	-1	4	3	0.666667
ynaE.EST5UTR	5UTR	0	0.00182939	3282	96	1	0	4	78	0.809561
ynaE	CDS	0	0.00182689	3371	129	1	-1	4	15	0.884006
gpmM	CDS	0	0.00181192	3248	123	2	-0.5	5	107	0.900279
lpp.5UTR	5UTR	0	0.00179004	3274	115	1	-1	3	7	0.857143
hypE.3UTR	3UTR	0	0.00178012	3291	140	1	-1	4	17	0.894794
ysgA.5UTR	5UTR	0	0.00176435	3231	226	1	-1	5	78	0.809561
rne	CDS	0	0.00175576	3287	13	1	-1	3	2	0.5
menF	CDS	0	0.00175145	3252	22	1	-1	8	136	0.990997
yicL	CDS	0	0.00174391	3293	72	1	-1	7	136	0.990997
lrhA	CDS	0	0.00173921	3272	56	2	-0.5	4	26	0.840959
insH-4.ynaJ.IGR	IGR	0	0.0017287	3426	13	1	-1	3	4	0.118015
sucB.sucC.IGT	IGT	0	0.00171042	3317	220	1	-1	5	78	0.809561
zwf	CDS	0	0.00170848	3326	40	1	0	4	50	0.667466
gltI.5UTR	5UTR	0	0.001701	3336	443	1	-0.476298	3	78	0.809561
aegA	CDS	0	0.00170087	3303	259	1	-0.872587	5	96	0.921422
tig.5UTR	5UTR	0	0.00169832	3276	86	1	-1	6	64	0.942546
napD	CDS	0	0.00169365	3350	107	2	-0.5	3	26	0.776231
livJ.5UTR	5UTR	0	0.0016897	3341	80	1	0	4	78	0.809561
crfC.5UTR	5UTR	0	0.0016857	3302	107	2	-0.5	4	51	0.838746
fabF	CDS	0	0.00167807	3264	22	2	-0.5	4	12	0.825616
waaP	CDS	0	0.00166499	3247	77	1	0	4	78	0.809561
glnH.5UTR	5UTR	0	0.00165959	3369	81	1	-1	6	64	0.942546
yjbB.5UTR	5UTR	0	0.00164636	3282	82	1	0	3	50	0.667466
clpS	CDS	0	0.00161894	3276	178	2	-0.365169	4	96	0.956209
mdtK	CDS	0	0.00158254	3239	70	2	-0.5	5	76.5	0.942896
truA	CDS	0	0.00157781	3248	134	1	-1	5	47	0.91739
tnaC	CDS	0	0.00157211	3276	35	1	-1	7	96	0.921422
maeB.EST5UTR	5UTR	0	0.00157014	3316	60	2	0.183333	3	63.5	0.771888
yghZ	CDS	0	0.001569	3235	57	1	-1	7	136	0.990997
mdh	CDS	0	0.00155926	3381	70	2	-0.5	5	92.5	0.862605
aroP.5UTR	5UTR	0	0.00154477	3272	171	1	-1	5	78	0.809561
yghJ	CDS	0	0.00154186	3313	74	2	-0.5	4	55.5	0.718274
malI.5UTR	5UTR	0	0.00153382	3347	31	1	0	4	50	0.667466
ddlA	CDS	0	0.00152725	3242	46	2	-0.5	5	55.5	0.929968
sfsA	CDS	0	0.00152497	3294	45	2	-0.5	5	62	0.867704
glpF.5UTR	5UTR	0	0.00152433	3357	91	1	-1	5	49	0.734214
tyrR	CDS	0	0.00151443	3314	16	1	-1	6	17	0.894794
ppiD.5UTR	5UTR	0	0.00151411	3328	22	1	-1	6	24	0.867932
marB	CDS	0	0.00146629	3292	62	1	0	3	50	0.667466
dnaA	CDS	0	0.00146312	3284	32	2	-0.5	4	21	0.871279
fieF	CDS	0	0.00146002	3320	80	2	-0.5	5	100	0.966771
glpD.5UTR	5UTR	0	0.00144668	3231	58	1	-1	6	64	0.942546
metK.galP.IGR	IGR	0	0.00144435	3318	72	1	-1	5	50	0.667466
insH-1.ykfC.IGR	IGR	0	0.00143792	3358	17	1	-1	3	5	0.353134
smpB	CDS	0	0.00142171	3321	94	2	-0.5	4	70.5	0.789304
insI-1	CDS	0	0.00142021	3368	55	1	-1	6	78	0.809561
fliZ	CDS	0	0.00141854	3238	15	1	-1	6	17	0.941176
atpI	CDS	0	0.00141692	3354	133	2	-0.5	4	76.5	0.942896
hmp	CDS	0	0.00141514	3296	26	1	0	4	50	0.667466
bamE	CDS	0	0.00140401	3338	93	2	-0.306452	3	55.5	0.718274
cysB	CDS	0	0.00139481	3286	52	1	-1	6	78	0.809561
yjiT	CDS	0	0.00139197	3305	37	2	-0.5	5	55.5	0.929968
nuoC.nuoB.IGT	IGT	0	0.00138489	3313	29	1	-1	5	14	0.928571
rpoE.5UTR	5UTR	0	0.00137514	3212	52	1	-1	3	7	0.756438
ssb.5UTR	5UTR	0	0.00137313	3265	41	1	-1	7	136	0.990997
gltA	CDS	0	0.00135336	3268	50	1	0	3	50	0.667466
dtpA	CDS	0	0.00135004	3274	47	1	0	4	78	0.809561
malK	CDS	0	0.00133447	3237	340	2	-0.5	3	92	0.985082
malE.5UTR	5UTR	0	0.00133308	3265	63	1	-1	4	15	0.884006
gntP	CDS	0	0.00132809	3326	46	2	-0.5	5	75.5	0.937502
ydfW.flxA.IGR	IGR	0	0.00132309	3411	124	1	-0.298387	4	96	0.921422
glpX	CDS	0	0.00130121	3302	25	1	-1	4	7	0.857143
ebgR	CDS	0	0.00129956	3334	141	1	-0.191489	3	78	0.809561
yehS	CDS	0	0.00129229	3250	19	1	-1	4	9	0.584863
glpT.5UTR	5UTR	0	0.00127938	3338	28	1	-1	5	17	0.894794
nrfD	CDS	0	0.00127544	3258	103	1	-1	6	136	0.990997
yieE	CDS	0	0.00126833	3257	21	2	-0.5	4	26	0.70044
fre	CDS	0	0.0012628	3314	48	2	-0.5	4	49.5	0.794044
cysB.5UTR	5UTR	0	0.00125806	3339	31	1	-1	6	47	0.91739
dctA	CDS	0	0.00124213	3303	49	2	-0.5	4	39	0.935558
trkG	CDS	0	0.00124031	3291	33	1	-1	7	136	0.990997
livK.5UTR	5UTR	0	0.00122873	3351	16	1	0	5	78	0.809561
rcnB	CDS	0	0.00122239	3224	32	2	-0.15625	4	55.5	0.902714
ychJ	CDS	0	0.00121842	3237	99	1	-1	5	78	0.809561
rfe	CDS	0	0.00121829	3222	20	1	-1	7	96	0.921422
osmB.EST3UTR	3UTR	0	0.00121163	3268	27	1	-1	5	17	0.941176
deoB.deoD.IGT	IGT	0	0.00117568	3269	34	2	-0.5	4	30.5	0.951122
rpsT	CDS	0	0.00117529	3328	253	2	-0.5	3	107	0.900279
ybgE	CDS	0	0.00117335	3298	26	1	-1	6	47	0.91739
ynaJ	CDS	0	0.00115855	3325	23	1	-1	5	16	0.934436
dcrB	CDS	0	0.00113981	3280	85	1	-0.458824	3	50	0.667466
waaL.AS	AS	0	0.00113701	3334	128	2	-0.5	3	73	0.794444
yfiP	CDS	0	0.00113609	3264	28	1	-1	6	48	0.979167
ytfQ.ytfR.IGT	IGT	0	0.00113576	3338	322	1	-1	4	96	0.921422
yncE.5UTR	5UTR	0	0.00113512	3219	11	1	-1	4	5	0.781664
rdoA	CDS	0	0.00113019	3301	21	1	-1	4	15	0.515127
ygiA	CDS	0	0.0011293	3274	30	1	-1	5	28	0.813987
rplC	CDS	0	0.00112235	3298	111	1	-1	3	16	0.934436
alaX	tRNA	0	0.00112108	3324	108	1	-0.611111	4	64	0.942546
gltP.EST5UTR	5UTR	0	0.00111656	3252	69	1	0	3	78	0.809561
yihX	CDS	0	0.00111645	3340	50	2	-0.5	3	32.5	0.775736
uspA	CDS	0	0.00110967	3265	132	2	-0.5	3	72.5	0.827818
clpB.rrsG.IGR	IGR	0	0.00110483	3316	15	1	-1	3	5	0.587611
helD	CDS	0	0.00110423	3307	48	2	-0.5	5	116	0.956209
icd	CDS	0	0.00109804	3318	137	1	0	2	78	0.809561
flgE	CDS	0	0.00109696	3314	67	2	-0.5	3	32	0.929283
nanA	CDS	0	0.00108813	3269	106	1	-1	4	49	0.734214
rplT	CDS	0	0.00108765	3384	15	1	-1	5	13	0.923077
fliE.5UTR	5UTR	0	0.00108596	3287	13	1	-1	3	9	0.221673
gatB	CDS	0	0.0010841	3337	88	2	-0.5	4	91.5	0.954194
htrL	CDS	0	0.00107987	3268	54	2	-0.5	4	56	0.960856
oppA.5UTR	5UTR	0	0.0010783	3236	416	1	-1	3	78	0.809561
yggX	CDS	0	0.00107553	3305	16	1	-1	6	49	0.734214
cheA	CDS	0	0.00107191	3303	31	1	-1	6	64	0.942546
G0-10698	other-ncRNA	0	0.00107036	3238	29	1	-0.586207	4	24	0.867932
motB	CDS	0	0.00106975	3355	246	2	-0.5	2	56	0.960856
glpX.glpK.IGT	IGT	0	0.00106142	3312	22	1	0	3	28	0.813987
waaL	CDS	0	0.00105721	3287	33	1	0	3	49	0.734214
nirC	CDS	0	0.0010556	3291	12	1	-1	3	4	0.674051
yfhM	CDS	0	0.00105424	3302	27	1	0	4	78	0.809561
ubiE	CDS	0	0.00105206	3297	34	1	-1	3	7	0.857143
insA-7	CDS	0	0.00103898	3349	184	1	-1	4	64	0.942546
rppH	CDS	0	0.0010371	3282	192	2	-0.5	3	107	0.900279
lpd	CDS	0	0.00103641	3297	55	1	-0.290909	3	49	0.734214
mazF	CDS	0	0.00103522	3282	12	1	-1	4	7	0.756438
yqeC	CDS	0	0.00103027	3302	261	1	-1	4	96	0.921422
folX	CDS	0	0.00102669	3316	125	1	-0.8	3	50	0.667466
aceB.aceA.IGT	IGT	0	0.00102332	3397	58	1	0	2	50	0.667466
rpsS	CDS	0	0.00102323	3271	91	1	-1	3	16	0.934436
cstA.5UTR	5UTR	0	0.00101935	3262	143	2	-0.5	3	87	0.865492
clcA	CDS	0	0.00101361	3312	39	2	-0.5	5	116	0.956209
yiaV.AS	AS	0	0.00100177	3255	39	1	-0.487179	5	96	0.921422
rcsB.EST3UTR	3UTR	0	0.000998827	3316	26	1	0	3	50	0.667466
eutB.AS	AS	0	0.000992497	3322	30	1	-1	4	13	0.923077
modA	CDS	0	0.000990614	3309	138	2	-0.5	3	76	0.962716
rhlB	CDS	0	0.000980485	3336	23	1	0	4	78	0.809561
sucD	CDS	0	0.000973946	3306	91	1	-0.494505	4	96	0.921422
cspD.5UTR	5UTR	0	0.000969568	3228	156	1	-1	4	64	0.942546
ilvM	CDS	0	0.000967812	3262	333	1	-1	3	78	0.809561
lapB.pyrF.IGT	IGT	0	0.000965623	3281	35	1	-1	6	96	0.921422
malE	CDS	0	0.000965609	3291	10	1	-1	3	9	0.221673
dcuA	CDS	0	0.000949891	3297	66	2	-0.5	4	91.5	0.954194
fliI	CDS	0	0.000942227	3269	20	1	-1	5	28	0.813987
yffL.intZ.IGR	IGR	0	0.000940392	3274	143	1	-1	4	64	0.942546
ubiC	CDS	0	0.000936081	3331	68	2	-0.5	4	92	0.985082
emrA	CDS	0	0.000933366	3246	41	1	-1	5	47	0.91739
zitB	CDS	0	0.000931798	3232	54	1	-1	5	78	0.809561
yejL	CDS	0	0.000928971	3308	47	1	-1	4	28	0.813987
fliF	CDS	0	0.000922349	3346	126	2	-0.5	3	96	0.867704
yaiL	CDS	0	0.000921765	3352	19	1	-1	5	28	0.813987
garD	CDS	0	0.000921313	3273	20	1	0	4	78	0.809561
ydbJ.5UTR	5UTR	0	0.000910777	3325	11	1	-1	4	7	0.857143
yegT	CDS	0	0.0009058	3275	10	1	-1	7	96	0.921422
rhtA	CDS	0	0.000899737	3297	47	1	-1	6	136	0.990997
melA.melR.IGR	IGR	0	0.000898691	3299	17	1	-1	5	24	0.867932
dtd	CDS	0	0.000887104	3326	25	1	-1	4	15	0.884006
fecA.5UTR	5UTR	0	0.000885599	3258	36	1	-1	5	47	0.91739
clpP.5UTR	5UTR	0	0.000884178	3283	45	1	-1	6	136	0.990997
yjiA.yjiX.IGT	IGT	0	0.000883275	3283	10	1	-1	6	49	0.734214
gatC	CDS	0	0.000882392	3305	12	1	-1	5	17	0.894794
rsuA	CDS	0	0.000873307	3354	16	1	-1	5	24	0.867932
fnr	CDS	0	0.000860496	3345	122	1	-1	3	50	0.667466
cysE	CDS	0	0.000858631	3317	25	1	-1	5	49	0.734214
yeeA.EST3UTR	3UTR	0	0.000856019	3289	11	1	-1	2	3	0.666667
rihA	CDS	0	0.000853721	3295	85	1	0	2	78	0.809561
ychH	CDS	0	0.00085308	3248	37	1	-1	4	24	0.867932
rpsR	CDS	0	0.000851478	3352	23	1	-1	4	14	0.928571
flgG	CDS	0	0.000848135	3398	107	1	-1	5	136	0.990997
fliP	CDS	0	0.000845454	3350	14	1	-1	6	48	0.979167
hypE	CDS	0	0.00082736	3328	157	1	-1	4	96	0.921422
pgpB.AS	AS	0	0.000827073	3315	24	1	-1	6	96	0.921422
ompF.asnS.IGR	IGR	0	0.000824793	3238	42	1	-1	5	78	0.809561
rpsP	CDS	0	0.000819639	3360	55	1	-1	3	16	0.934436
tcdA	CDS	0	0.000814196	3231	100	1	-1	5	136	0.990997
ampE	CDS	0	0.000813076	3356	100	1	-1	5	136	0.990997
flgC	CDS	0	0.000806616	3309	14	1	-1	5	28	0.813987
ydjX.AS	AS	0	0.000784249	3313	32	1	-1	5	48	0.979167
ynfK	CDS	0	0.000782583	3288	223	1	-1	4	136	0.990997
hycB.hycA.IGT	IGT	0	0.000776722	3295	66	1	-1	4	47	0.91739
grcA.5UTR	5UTR	0	0.000774288	3397	48	1	-1	4	49	0.734214
bacA.5UTR	5UTR	0	0.000773648	3362	29	1	-1	4	24	0.867932
ydfT	CDS	0	0.000768895	3303	17	1	-1	5	50	0.667466
ytfJ.5UTR	5UTR	0	0.000768015	3336	29	1	0	2	50	0.667466
blr	CDS	0	0.000767631	3300	62	1	-0.580645	4	96	0.921422
aspA.5UTR	5UTR	0	0.000765649	3356	13	1	-1	2	4	0.674051
ydeE	CDS	0	0.000765193	3394	35	1	-1	5	78	0.809561
zapC.EST5UTR	5UTR	0	0.000751487	3282	13	1	0	4	64	0.942546
bamA.skp.IGT	IGT	0	0.000751238	3300	100	1	-0.84	3	47	0.91739
yehU	CDS	0	0.000743535	3261	10	1	-1	7	136	0.990997
msrC	CDS	0	0.000741057	3228	17	1	-1	4	14	0.928571
rpmI.infC.IGT	IGT	0	0.000726482	3345	148	1	-1	3	48	0.979167
rsmH	CDS	0	0.000717038	3343	40	1	-1	4	49	0.734214
ypfM.5UTR	5UTR	0	0.000716926	3317	140	1	-1	3	48	0.979167
fhuA.fhuC.IGT	IGT	0	0.000697625	3293	13	1	-1	4	13	0.923077
rpmG	CDS	0	0.00068894	3320	24	1	-1	5	48	0.979167
paaJ	CDS	0	0.000685379	3288	36	1	-1	4	49	0.734214
yjjZ	CDS	0	0.000682983	3212	32	1	-1	4	50	0.667466
hisQ.hisJ.IGT	IGT	0	0.000680543	3359	66	1	-1	4	78	0.809561
gnsB	CDS	0	0.000674675	3268	127	1	-1	3	48	0.979167
ygdH	CDS	0	0.000674463	3263	28	1	-1	5	64	0.942546
ycdT	CDS	0	0.00067063	3383	13	1	-1	4	15	0.884006
fabI	CDS	0	0.00067033	3224	31	1	-1	4	50	0.667466
ftsN	CDS	0	0.000664472	3338	12	1	-1	3	7	0.857143
argX	tRNA	0	0.000656558	3258	146	1	-1	3	64	0.942546
yciF.AS	AS	0	0.000655089	3281	14	1	0	4	96	0.921422
fabR	CDS	0	0.000654972	3266	73	1	-1	3	49	0.734214
marR	CDS	0	0.000652292	3300	66	1	-1	3	50	0.667466
ylcI	CDS	0	0.000652238	3300	60	1	-1	4	78	0.809561
ygaZ	CDS	0	0.000650399	3306	61	1	-1	5	136	0.990997
fliT.3UTR	3UTR	0	0.00064205	3262	31	1	-1	4	49	0.734214
ccmC	CDS	0	0.00063972	3338	58	1	-1	5	136	0.990997
nanK	CDS	0	0.000631946	3235	55	1	-1	4	78	0.809561
G0-10700	other-ncRNA	0	0.000626334	3369	53	1	-1	2	15	0.884006
hemA	CDS	0	0.000624266	3279	10	1	-1	4	13	0.923077
exbB.5UTR	5UTR	0	0.000614982	3350	20	1	-1	6	136	0.990997
sdhE.5UTR	5UTR	0	0.000613342	3213	53	1	-1	4	78	0.809561
cycA.5UTR	5UTR	0	0.000610472	3369	252	1	-1	2	78	0.809561
rfbC	CDS	0	0.000603773	3308	15	1	-1	5	47	0.91739
ycbZ	CDS	0	0.000602569	3293	100	1	-0.88	3	64	0.942546
opgE	CDS	0	0.000600533	3351	50	1	-1	5	136	0.990997
insA-2	CDS	0	0.000598807	3309	50	1	-1	5	136	0.990997
yieP	CDS	0	0.000592488	3266	35	1	-1	4	47	0.91739
bamA	CDS	0	0.000591908	3412	10	1	-1	4	14	0.928571
nikB	CDS	0	0.000590764	3367	49	1	-1	5	136	0.990997
pgpB	CDS	0	0.000589328	3272	48	1	-1	5	136	0.990997
insI-2.ydbC.IGR	IGR	0	0.000587764	3271	73	1	-1	4	96	0.921422
mcrB	CDS	0	0.00058429	3309	109	1	-1	3	78	0.809561
kgtP.EST5UTR	5UTR	0	0.000584249	3247	78	1	-1	3	47	0.91739
polA	CDS	0	0.000583842	3294	30	2	-0.5	3	72.5	0.827818
fdhD.fdoG.IGR	IGR	0	0.000582551	3270	27	1	-1	3	17	0.941176
dacC	CDS	0	0.00057906	3347	20	1	-1	5	64	0.942546
apt	CDS	0	0.000578795	3293	15	1	-1	4	24	0.867932
ydaN	CDS	0	0.000576268	3319	17	1	-1	6	136	0.990997
frdD	CDS	0	0.000572869	3322	114	1	-1	4	136	0.990997
slyB.5UTR	5UTR	0	0.000571854	3268	24	1	-1	4	49	0.734214
yqaB	CDS	0	0.000568535	3317	45	1	-1	5	136	0.990997
yidE	CDS	0	0.000564476	3232	46	1	-1	4	64	0.942546
wbbH	CDS	0	0.000562181	3302	43	1	-1	5	136	0.990997
nanA.5UTR	5UTR	0	0.000560244	3318	72	1	-1	3	47	0.91739
yhjE	CDS	0	0.000553583	3378	42	1	-1	4	78	0.809561
yacL	CDS	0	0.0005525	3273	104	1	-1	4	136	0.990997
hypA	CDS	0	0.000552464	3319	45	1	-1	3	50	0.667466
yjjI	CDS	0	0.000551612	3310	35	1	-1	4	48	0.979167
ribF	CDS	0	0.00055041	3278	14	1	-1	5	48	0.979167
rfbB	CDS	0	0.000549642	3281	12	1	-1	5	47	0.91739
sthA	CDS	0	0.000547056	3361	21	1	-1	4	49	0.734214
hemD	CDS	0	0.000546564	3237	14	1	-1	5	48	0.979167
dhaK.5UTR	5UTR	0	0.000546535	3335	21	1	-1	4	49	0.734214
insA-5.uspC.IGR	IGR	0	0.000544593	3271	16	1	-1	5	78	0.809561
sdaC	CDS	0	0.000541961	3295	21	1	-1	4	49	0.734214
ycaO	CDS	0	0.000540814	3340	19	1	-1	4	50	0.667466
yqjA	CDS	0	0.000538222	3349	39	1	-1	5	136	0.990997
secM	CDS	0	0.000536522	3369	28	1	-1	4	47	0.91739
nrfG.gltP.IGR	IGR	0	0.000535494	3283	88	1	-1	3	78	0.809561
rpsT.5UTR	5UTR	0	0.000535261	3303	224	1	-1	3	136	0.990997
yadD	CDS	0	0.000535209	3235	28	1	-1	4	47	0.91739
yidF	CDS	0	0.000533078	3321	86	1	-1	3	78	0.809561
bax	CDS	0	0.000532826	3277	10	1	-1	4	17	0.941176
cobC.rsfS.IGR	IGR	0	0.000532669	3412	39	1	-1	5	136	0.990997
fusA.rpsG.IGT	IGT	0	0.000532632	3340	13	1	-1	4	28	0.813987
bglX.5UTR	5UTR	0	0.000532497	3289	13	1	-1	5	48	0.979167
rapZ	CDS	0	0.000530994	3282	13	1	-1	5	48	0.979167
ybbY	CDS	0	0.00053098	3341	14	1	-1	6	136	0.990997
ascB	CDS	0	0.000530772	3300	14	1	-1	6	136	0.990997
ycaM	CDS	0	0.000530713	3311	28	1	-1	4	47	0.91739
uspB	CDS	0	0.000528296	3305	14	1	-1	6	136	0.990997
gcd.5UTR	5UTR	0	0.000523931	3303	11	1	-1	5	47	0.91739
argP.5UTR	5UTR	0	0.000518639	3354	79	1	-1	3	78	0.809561
wzzB	CDS	0	0.000518333	3250	19	1	-1	4	49	0.734214
gltA.5UTR	5UTR	0	0.000516008	3266	19	1	-1	4	49	0.734214
thrL	CDS	0	0.0005151	3380	174	1	-1	2	78	0.809561
gapA	CDS	0	0.000513677	3349	199	1	-1	3	136	0.990997
ftsK	CDS	0	0.000513356	3342	87	1	-1	4	136	0.990997
ccmA	CDS	0	0.000512635	3399	15	1	-1	5	64	0.942546
trpD	CDS	0	0.000510289	3325	35	1	-1	4	78	0.809561
galT	CDS	0	0.000506936	3383	18	1	-1	4	49	0.734214
yajG	CDS	0	0.000504318	3276	25	1	-1	3	24	0.867932
slyB	CDS	0	0.000502509	3331	189	1	-1	3	136	0.990997
aroC	CDS	0	0.000501513	3364	77	1	-1	3	78	0.809561
rpsK	CDS	0	0.000500164	3284	191	1	-1	3	136	0.990997
waaA	CDS	0	0.000498121	3223	11	1	-1	4	28	0.813987
btuE.btuC.IGT	IGT	0	0.000496018	3282	20	1	-1	5	96	0.921422
ligA	CDS	0	0.000495297	3257	51	1	-1	4	96	0.921422
acrR.AS	AS	0	0.000494367	3355	50	1	-1	4	96	0.921422
nsrR	CDS	0	0.000493022	3246	27	1	-1	4	48	0.979167
yohD	CDS	0	0.000488741	3338	32	1	-1	5	136	0.990997
yabQ.rluA.IGR	IGR	0	0.000485636	3390	71	1	-1	3	78	0.809561
cydB	CDS	0	0.000481972	3250	179	1	-1	3	136	0.990997
rpiB	CDS	0	0.000480858	3352	13	1	-1	5	64	0.942546
sdhC.5UTR	5UTR	0	0.000479033	3303	16	1	-1	4	49	0.734214
yihG.5UTR	5UTR	0	0.000477876	3343	22	1	-1	4	47	0.91739
gcvT.5UTR	5UTR	0	0.000474693	3266	35	1	-1	3	49	0.734214
lacY.lacZ.IGT	IGT	0	0.000470462	3331	21	1	-1	4	47	0.91739
fabG	CDS	0	0.000462885	3296	160	1	-1	3	136	0.990997
rtcA	CDS	0	0.000460495	3299	10	1	-1	6	136	0.990997
lipA.5UTR	5UTR	0	0.000457239	3272	60	1	-1	3	78	0.809561
yqeB	CDS	0	0.000453378	3304	19	1	-1	4	47	0.91739
rnhA.5UTR	5UTR	0	0.000451999	3289	14	1	-1	4	49	0.734214
waaF	CDS	0	0.000450228	3213	26	1	-1	5	136	0.990997
secG	CDS	0	0.000447566	3233	66	1	-1	4	136	0.990997
rlmI	CDS	0	0.000447433	3284	40	1	-1	4	96	0.921422
gatZ	CDS	0	0.000447297	3252	61	1	-1	3	64	0.942546
ydiK	CDS	0	0.000446431	3281	11	1	-1	5	64	0.942546
brnQ.phoR.IGR	IGR	0	0.000445857	3250	16	1	-1	5	96	0.921422
pstS.glmS.IGR	IGR	0	0.000444937	3361	25	1	-1	4	78	0.809561
mioC	CDS	0	0.000443464	3371	18	1	-1	4	47	0.91739
rcsB	CDS	0	0.000439422	3258	14	1	-1	3	17	0.941176
ydaN.AS	AS	0	0.000439046	3262	87	1	-1	3	96	0.921422
pntB	CDS	0	0.00043861	3213	29	1	-1	3	49	0.734214
aspC.ycbL.IGR	IGR	0	0.000437652	3261	38	1	-1	4	96	0.921422
purH	CDS	0	0.000437052	3355	29	1	-1	3	49	0.734214
ygfZ	CDS	0	0.000436322	3261	58	1	-1	3	64	0.942546
amn	CDS	0	0.0004354	3169	58	1	-1	3	64	0.942546
rsgA	CDS	0	0.000431918	3228	36	1	-1	4	96	0.921422
ybcY	CDS	0	0.000431316	3295	25	1	-1	4	64	0.942546
araJ	CDS	0	0.000430108	3237	17	1	-1	4	47	0.91739
hsdR	CDS	0	0.000424092	3293	13	1	-1	3	17	0.941176
pyrG	CDS	0	0.000420927	3226	17	1	-1	3	28	0.813987
htpX	CDS	0	0.00041598	3227	16	1	-1	4	47	0.91739
yagU.EST5UTR	5UTR	0	0.000410217	3352	21	1	-1	4	78	0.809561
rmf	CDS	0	0.000409596	3321	47	1	-1	3	78	0.809561
gyrA	CDS	0	0.000409235	3262	20	1	-1	2	15	0.884006
lpxD.fabZ.IGT	IGT	0	0.000408794	3317	15	1	-1	4	47	0.91739
zapD	CDS	0	0.000405849	3193	17	1	-1	4	48	0.979167
adhE	CDS	0	0.000405647	3355	52	2	-0.5	2	100	0.966771
yqjC	CDS	0	0.000401089	3324	40	1	-1	3	48	0.979167
yejO	CDS	0	0.000396953	3330	112	1	-1	3	136	0.990997
yaeP	CDS	0	0.000395452	3252	30	1	-1	4	96	0.921422
ymdA	CDS	0	0.000394786	3358	10	1	-1	3	16	0.934436
yhaI.EST3UTR	3UTR	0	0.000393654	3311	12	1	-1	5	96	0.921422
gatD	CDS	0	0.000392746	3317	20	1	-1	4	64	0.942546
ydbK	CDS	0	0.000392134	3205	10	1	-1	3	17	0.894794
nhaA	CDS	0	0.000391584	3287	48	1	-1	4	136	0.990997
yejG.5UTR	5UTR	0	0.000390646	3319	67	1	-1	3	96	0.921422
galU	CDS	0	0.000386362	3339	14	1	-1	3	28	0.813987
yagE	CDS	0	0.000382586	3249	64	1	-1	3	96	0.921422
cdsA	CDS	0	0.000382112	3240	19	1	-1	4	64	0.942546
argQ.argZ.IGT	IGT	0	0.000381827	3325	63	1	-1	3	96	0.921422
cobS	CDS	0	0.000381106	3271	27	1	-1	4	96	0.921422
mqsA	CDS	0	0.000380816	3259	63	1	-1	3	96	0.921422
ftsX	CDS	0	0.00037775	3327	44	1	-1	4	136	0.990997
lrp	CDS	0	0.000373965	3293	21	1	-1	3	49	0.734214
plaP	CDS	0	0.000372604	3395	42	1	-1	4	136	0.990997
soxS	CDS	0	0.000371867	3228	41	1	-1	3	64	0.942546
ylcI.ybcW.IGR	IGR	0	0.000371202	3307	26	1	-1	4	96	0.921422
ydcH	CDS	0	0.000370024	3224	97	1	-1	3	136	0.990997
panD.5UTR	5UTR	0	0.000368104	3219	37	1	-1	3	78	0.809561
fliA	CDS	0	0.000367907	3273	31	1	-1	3	48	0.979167
lspA.fkpB.IGT	IGT	0	0.000367552	3295	20	1	-1	3	49	0.734214
ftsY	CDS	0	0.000365502	3295	95	1	-1	3	136	0.990997
yjjU	CDS	0	0.000364809	3307	40	1	-1	4	136	0.990997
ftsW	CDS	0	0.000364759	3358	40	1	-1	4	136	0.990997
talB.5UTR	5UTR	0	0.00036229	3357	12	1	-1	3	28	0.813987
bamC	CDS	0	0.000352242	3385	37	1	-1	4	136	0.990997
nuoM	CDS	0	0.000352126	3206	23	1	-1	4	96	0.921422
ydjM	CDS	0	0.000347498	3365	15	1	-1	4	64	0.942546
mlaF	CDS	0	0.00034685	3294	22	1	-1	4	96	0.921422
yfaZ	CDS	0	0.000339775	3331	14	1	-1	4	64	0.942546
tdcE	CDS	0	0.000339722	3338	48	1	-1	3	96	0.921422
cspD	CDS	0	0.000338763	3248	21	1	-1	4	96	0.921422
lptB	CDS	0	0.000338524	3213	47	1	-1	3	96	0.921422
ydcZ	CDS	0	0.000336454	3341	14	1	-1	4	64	0.942546
cstA	CDS	0	0.000335669	3379	78	1	-1	3	136	0.990997
hybC	CDS	0	0.000333841	3354	31	1	-1	3	64	0.942546
moaC	CDS	0	0.000332722	3251	10	1	-1	3	28	0.813987
tdcC.tdcB.IGT	IGT	0	0.000331171	3354	15	1	-1	3	49	0.734214
yfdG	CDS	0	0.000330577	3271	13	1	-1	5	136	0.990997
ftsA	CDS	0	0.000329923	3330	75	1	-1	3	136	0.990997
arfB	CDS	0	0.000328343	3335	21	1	-1	3	47	0.91739
ytfJ.ytfK.IGR	IGR	0	0.000324621	3340	31	1	-1	3	64	0.942546
pfkA	CDS	0	0.000320823	3306	70	1	-1	3	136	0.990997
crp	CDS	0	0.00031998	3227	91	1	-1	2	96	0.921422
lysR	CDS	0	0.000315412	3318	40	1	-1	3	96	0.921422
pgi	CDS	0	0.000314516	3267	40	1	-1	3	96	0.921422
yjcE	CDS	0	0.000314015	3379	12	1	-1	4	64	0.942546
cdd	CDS	0	0.000313959	3283	28	1	-1	4	136	0.990997
ytfB	CDS	0	0.000313865	3266	12	1	-1	4	64	0.942546
ftnA.yecR.IGR	IGR	0	0.000305717	3264	11	1	-1	5	136	0.990997
mdlA	CDS	0	0.000302989	3311	11	1	-1	4	64	0.942546
ftsZ	CDS	0	0.000301927	3246	61	1	-1	3	136	0.990997
alr	CDS	0	0.000301006	3370	26	1	-1	4	136	0.990997
arcB	CDS	0	0.000298444	3260	25	1	-1	4	136	0.990997
pyrL.5UTR	5UTR	0	0.000296481	3265	12	1	-1	3	49	0.734214
map	CDS	0	0.000287784	3279	21	1	-1	3	78	0.809561
ispA	CDS	0	0.000286461	3305	11	1	-1	3	49	0.734214
polB.AS	AS	0	0.000282832	3329	53	1	-1	3	136	0.990997
rutG	CDS	0	0.000281143	3345	23	1	-1	4	136	0.990997
recA	CDS	0	0.000278343	3262	52	1	-1	3	136	0.990997
cyoB	CDS	0	0.000276313	3327	51	1	-1	3	136	0.990997
rraA	CDS	0	0.000272786	3255	49	1	-1	3	136	0.990997
gltX	CDS	0	0.000263029	3207	19	1	-1	4	136	0.990997
dsdC	CDS	0	0.000257775	3294	43	1	-1	3	136	0.990997
uspD	CDS	0	0.000257093	3323	14	1	-1	3	48	0.979167
nuoL	CDS	0	0.000256682	3335	42	1	-1	3	136	0.990997
ibpA	CDS	0	0.00025564	3261	11	1	-1	4	96	0.921422
yhjA	CDS	0	0.000251824	3388	16	1	-1	3	64	0.942546
folM.EST3UTR	3UTR	0	0.000246473	3256	49	1	-1	2	96	0.921422
yfjW	CDS	0	0.000243795	3276	15	1	-1	3	64	0.942546
msrA.5UTR	5UTR	0	0.000242704	3354	10	1	-1	4	96	0.921422
ygiM	CDS	0	0.000241218	3325	23	1	-1	3	96	0.921422
alaS	CDS	0	0.000241055	3333	10	1	-1	3	47	0.91739
tehA	CDS	0	0.000240916	3265	10	1	-1	3	47	0.91739
paaX	CDS	0	0.000237672	3394	10	1	-1	3	47	0.91739
gltP	CDS	0	0.000237106	3297	21	1	-1	3	96	0.921422
hybB	CDS	0	0.00023506	3342	35	1	-1	3	136	0.990997
amtB	CDS	0	0.000230635	3403	14	1	-1	4	136	0.990997
ycbJ	CDS	0	0.000226396	3289	19	1	-1	3	96	0.921422
narX	CDS	0	0.00022254	3404	31	1	-1	3	136	0.990997
kdsC	CDS	0	0.000214873	3250	37	1	-1	2	96	0.921422
crcB.tatE.IGR	IGR	0	0.00021456	3308	12	1	-1	4	136	0.990997
uup	CDS	0	0.000213951	3309	17	1	-1	3	96	0.921422
lptF	CDS	0	0.000209554	3314	16	1	-1	3	96	0.921422
ymbA	CDS	0	0.000207673	3270	16	1	-1	3	96	0.921422
fruA	CDS	0	0.000206931	3325	11	1	-1	4	136	0.990997
glgB	CDS	0	0.000200559	3295	25	1	-1	3	136	0.990997
yrbG	CDS	0	0.000199618	3307	23	1	-1	3	136	0.990997
mqo	CDS	0	0.000199156	3262	14	1	-1	3	96	0.921422
opgD.EST5UTR	5UTR	0	0.000198856	3351	14	1	-1	3	96	0.921422
argQ.yqaB.IGR	IGR	0	0.000197837	3307	30	1	-1	2	96	0.921422
mtgA	CDS	0	0.000195853	3293	14	1	-1	3	96	0.921422
secD	CDS	0	0.000191881	3334	28	1	-1	2	96	0.921422
mraY	CDS	0	0.00018949	3379	21	1	-1	3	136	0.990997
yfeH	CDS	0	0.000187362	3311	21	1	-1	3	136	0.990997
fsaA.EST3UTR	3UTR	0	0.000185947	3285	20	1	-1	3	136	0.990997
bglX.osmF.IGR	IGR	0	0.000185116	3285	12	1	-1	3	96	0.921422
recB	CDS	0	0.000178067	3334	11	1	-1	3	96	0.921422
emrD.tisB.IGR	IGR	0	0.0001771	3294	11	1	-1	3	96	0.921422
valS	CDS	0	0.000176903	3374	11	1	-1	3	96	0.921422
lysC	CDS	0	0.000172227	3384	17	1	-1	3	136	0.990997
murG	CDS	0	0.000169737	3197	16	1	-1	3	136	0.990997
smtA	CDS	0	0.000149247	3260	12	1	-1	3	136	0.990997
yijD.AS	AS	0	0.000137223	3296	13	1	-1	2	96	0.921422
exuT	CDS	0	0.000100826	3199	11	1	-1	2	136	0.990997

## Sheet: Stationary phase
Name	Annotation	Known sRNA	sRNA Score	Test count	Total # of chimeric fragments	# of unique interactions	SIC Score	U-tract length	Median # of interactions of interactors	Median SIC score of interactors
cpxP.3UTR	3UTR	1	0.964826	3442	30404	221	0.981694	8	1	-1
chiX	sRNA	1	0.928666	3493	44382	27	0.962963	7	1	-1
arcZ	sRNA	1	0.91874	3520	64184	282	0.983117	6	1	-1
cyaR	sRNA	1	0.904758	3431	54298	236	0.845389	6	1	-1
gcvB	sRNA	1	0.887418	3515	95686	49	0.553605	8	2	-0.228149
rprA	sRNA	1	0.865007	3442	12289	60	0.969744	8	2	-0.5
mgrR	sRNA	1	0.861874	3400	12088	68	0.908524	8	2	-0.5
sucD.EST3UTR	3UTR	0	0.836318	3245	11509	26	0.79506	6	1	-1
fnrS	sRNA	1	0.830168	3401	10118	28	0.80378	8	1	-0.111307
micA	sRNA	1	0.800355	3448	18302	79	0.832987	7	2	-0.5
glmZ	sRNA	1	0.799372	3461	8040	5	0.738682	7	1	-0.937555
micF	sRNA	1	0.769832	3410	4983	15	0.831186	8	2	-0.5
gadE.mdtE.IGT	IGT	0	0.683821	3277	751	24	0.958333	8	2	-0.5
omrB	sRNA	1	0.679907	3371	2440	42	0.4516	8	2	-0.5
omrA	sRNA	1	0.600354	3343	1518	18	0.944444	8	3	-0.333333
aceK	CDS	0	0.59228	3364	1582	15	0.822082	6	1	-0.77193
arrS	cis_AS_with_trans_t	0	0.572318	3287	11452	37	0.972973	5	2	-0.5
mcaS	sRNA	1	0.538185	3489	5226	14	0.708901	7	3	-0.333333
micL	sRNA	1	0.533153	3431	1414	15	0.839981	7	2	-0.5
sroC	other-ncRNA	1	0.505533	3413	67787	4	0.227024	7	3.5	0
raiA	CDS	0	0.481845	3297	1537	22	0.908352	7	3	-0.291667
dsrA	sRNA	1	0.479976	3473	10186	4	0.730267	7	4	-0.269695
malG.3UTR	3UTR	0	0.467855	3327	1686	22	0.954545	7	3.5	-0.25
sdsR	sRNA	1	0.442724	3509	6213	85	0.986465	5	2	-0.5
glpX.3UTR	3UTR	0	0.432618	3318	713	12	0.916667	7	2.5	-0.416667
ryhB	sRNA	1	0.415712	3545	135	3	0.666667	9	2	-0.333333
glnA.3UTR	3UTR	1	0.379902	3501	475	3	0.666667	6	1	-1
sgrS	sRNA	1	0.378266	3470	79	2	0.348101	8	1	-0.898305
ybiJ.ybiC.IGR	IGR	0	0.373723	3393	503	9	0.888889	8	5	-0.155556
dinI	CDS	0	0.359266	3261	47	1	0	8	1	-1
uhpT.EST3UTR	3UTR	0	0.346929	3256	181	11	0.909091	7	2	-0.5
xylB.xylA.IGT	IGT	0	0.345519	3337	191	10	0.9	7	2	-0.5
gadY	cis_AS_with_trans_t	1	0.342792	3407	210	11	0.542424	8	2	-0.25
cof	CDS	0	0.306355	3319	66	3	0.666667	8	2	-0.5
allR	CDS	0	0.295349	3340	400	5	0.735	7	2.5	-0.333333
rybB	sRNA	1	0.291976	3395	1526	13	0.158988	7	2	-0.00901876
narP.ccmH.IGR	IGR	0	0.27728	3326	368	5	0.8	7	3	-0.333333
minE.ycgI.IGR	IGR	0	0.27578	3307	137	5	0.8	7	2	-0.5
fliC.fliA.IGR	IGR	0	0.272492	3299	210	8	0.875	7	3	-0.416667
sucD	CDS	0	0.241016	3341	803	8	0.200031	6	2	-0.5
ykgH.EST3UTR	3UTR	0	0.238631	3217	278	10	0.9	5	1.5	-0.75
spf	sRNA	1	0.227941	3420	556	14	0.585046	6	2	-0.333333
fadA.fre.IGR	IGR	0	0.202112	3286	224	8	0.875	7	4	-0.157201
allE.EST3UTR	3UTR	0	0.164639	3301	169	6	0.833333	7	5	-0.228762
motA.5UTR	5UTR	0	0.158048	3405	30	2	0.5	8	3	-0.375
sieB.kilR.IGR	IGR	0	0.154156	3318	235	3	0.666667	7	4	-0.11067
fbaB.gatY.IGR	IGR	0	0.150667	3401	74	2	0.5	7	3	-0.571667
lpp.EST3UTR	3UTR	0	0.142141	3242	388	1	0	8	4	0.227024
metT.asnB.IGR	IGR	0	0.13839	3305	25	1	0	8	2	-0.5
yehA.EST3UTR	3UTR	0	0.128071	3283	123	5	0.182114	7	2	0
dicF	sRNA	1	0.119431	3429	251	4	0.75	5	2	-0.666667
cspE	CDS	0	0.110983	3297	122	4	0.0860656	8	3.5	0.375
ompA.5UTR	5UTR	0	0.0996519	3361	6547	10	-0.0329464	4	2	0.25
bhsA.EST3UTR	3UTR	0	0.098806	3233	50	2	0.5	7	3.5	-0.332609
ymfH	CDS	0	0.0939898	3241	117	4	0.75	6	3.5	-0.222002
uhpT	CDS	0	0.0927614	3317	105	3	0.666667	7	6	-0.0998337
lpp	CDS	0	0.088918	3313	2893	7	-0.124191	8	24	0.845389
ompC.5UTR	5UTR	0	0.0885597	3179	1134	9	0.0634921	5	2	0.219008
ruvA.5UTR	5UTR	0	0.0866332	3278	54	3	0.666667	7	4	-0.0425764
flgL.EST3UTR	3UTR	0	0.0866154	3269	56	2	0.5	7	4	-0.223984
hcaT	CDS	0	0.0861158	3338	13	1	0	6	1	-1
ahpF	CDS	0	0.0803716	3308	516	3	0.666667	6	6	0.147186
bhsA	CDS	0	0.0761464	3279	245	2	0.5	7	9	0.0634921
thrL	CDS	0	0.0759268	3367	952	1	0	9	49	0.553605
tdcG	CDS	0	0.0673573	3262	39	1	0	8	6	-0.166667
csrB	other-ncRNA	0	0.0654001	3347	41	1	0	7	3	-0.333333
ariR.ymgC.IGT	IGT	0	0.0636288	3340	2393	6	-0.11067	5	4	0.287879
crl	CDS	0	0.0605619	3261	88	4	0.261364	5	1.5	-0.25
aspU	tRNA	0	0.0595993	3387	10306	1	-1	8	27	0.962963
rydC	sRNA	1	0.0589002	3406	74	3	0.666667	4	1	-1
malM.EST3UTR	3UTR	0	0.0585398	3294	11	1	0	7	2	-0.5
cpxP	CDS	0	0.0574627	3271	13	1	-1	8	1	0
ompW	CDS	0	0.0572682	3328	693	6	-0.0180375	6	8	0.0794939
rmf	CDS	0	0.0560923	3329	4759	10	0.0153604	7	49	0.610136
sulA.ompA.IGR	IGR	0	0.0520089	3307	47	1	-1	7	1	0
ytfK	CDS	0	0.0513133	3277	7616	6	-0.0998337	4	3	0.666667
ycfJ.EST3UTR	3UTR	0	0.0503072	3272	83	1	0	7	6	-0.166667
csiR	CDS	0	0.0496718	3190	11	1	0	5	1	-1
yjfY.EST3UTR	3UTR	0	0.0475082	3398	14	1	0	8	5	-0.10411
ryeA	other-ncRNA	0	0.0470719	3219	345	5	-0.165217	7	5	0.8
yjgZ.insG.IGR	IGR	0	0.0467525	3357	40	3	0.266667	5	2	-0.5
yodB.serU.IGR	IGR	0	0.0460066	3257	33	2	0.5	6	3.5	-0.244273
yhcN	CDS	0	0.04485	3230	42	1	0	8	9	0.0634921
ibpB.EST3UTR	3UTR	0	0.0416265	3323	23	1	0	7	4	-0.25
sroD	other-ncRNA	0	0.0411618	3388	31	1	0	8	10	-0.0329464
hupB	CDS	0	0.0406224	3289	5784	3	-0.0864454	7	45.5	0.832987
leuZ.yecA.IGR	IGR	1	0.0401623	3519	41	2	0.5	7	7.5	-0.113997
ryjB.sgcQ.IGR	IGR	0	0.0390848	3324	225	4	0.75	5	7.5	-0.00242176
nmpC	CDS	0	0.039014	3266	456	4	0.348684	6	6	0.720835
etk.appA.IGR	IGR	0	0.0383233	3316	74	2	0.5	6	7	-0.141473
insH-1	CDS	0	0.0371244	3331	1359	5	0.608683	4	6	0.348684
oxyS	sRNA	1	0.0362469	3469	53	1	0	8	5	0.373643
rbsB.rbsK.IGT	IGT	0	0.0347028	3346	616	3	0.666667	4	5	0.158988
dppA.5UTR	5UTR	0	0.0301345	3284	8893	3	0.0230144	4	25	0
yjbJ	CDS	0	0.0300675	3339	1085	2	-0.45023	5	8	-0.084407
tnaC	CDS	0	0.0292985	3292	10	1	0	4	1	-1
G0-10697	other-ncRNA	0	0.0281723	3314	1382	6	-0.0479981	4	5	0.283846
ryfD	other-ncRNA	0	0.0278516	3324	331	3	0.440081	4	5	-0.0476956
nlpD	CDS	0	0.026491	3198	29164	9	-0.0963669	5	48.5	0.908524
fdoG	CDS	0	0.0245881	3316	10360	2	-0.317857	5	26	0.497546
sstT.5UTR	5UTR	0	0.0242694	3262	5722	4	-0.25	5	26.5	0.390314
csgD.5UTR	5UTR	0	0.0238427	3304	1346	4	0.0486627	6	18	0.826672
ypfG	CDS	0	0.0206843	3287	127	1	0	8	42	0.4516
dps.5UTR	5UTR	0	0.0202448	3243	13	1	0	3	1	-1
miaA.hfq.IGT	IGT	0	0.0202285	3275	7606	4	-0.25	7	153	0.913541
insH-2.ybcQ.IGR	IGR	0	0.0190248	3264	121	2	0.219008	5	7.5	0.007747
hisQ	CDS	0	0.019008	3317	34	1	0	4	2	-0.5
gatA	CDS	0	0.0189777	3301	374	2	-0.160428	4	5	-0.0864454
asnT	tRNA	0	0.018663	3196	14315	1	-1	6	27	0.962963
pheT	CDS	0	0.0186594	3332	2629	3	-0.327247	5	9	0.888889
pncB	CDS	0	0.0177051	3314	16	1	0	7	10	-0.0329464
hcaR.5UTR	5UTR	0	0.0175106	3246	13	1	-1	6	1	0
tnaC.tnaA.IGT	IGT	0	0.0164063	3337	1785	3	-0.321569	5	14	0.585046
hupB.5UTR	5UTR	0	0.016056	3291	4006	5	-0.143335	7	153	0.981694
icd.5UTR	5UTR	0	0.015855	3242	10	1	-1	6	1	0
ycfJ	CDS	0	0.0156715	3327	83	1	0	7	14	0.585046
metU	tRNA	0	0.014981	3252	1757	2	-0.5	5	14	0.481481
yncL	CDS	0	0.0147376	3348	3997	4	-0.0571053	4	14	0.72945
glpF.5UTR	5UTR	0	0.0142175	3307	102	2	-0.382353	5	7.5	-0.207477
ymfL.AS	AS	0	0.0141822	3305	84	2	0.238095	4	4	0.0234018
oppB	CDS	0	0.0138642	3298	17	1	0	5	3	-0.178734
greA.5UTR	5UTR	0	0.0135608	3267	53	2	-0.122642	7	40	-0.0835065
dinI.EST3UTR	3UTR	0	0.0135167	3342	53	1	0	8	28	0.80378
cspI.ydfP.IGR	IGR	0	0.0134816	3283	54	1	0	5	6	-0.0998337
hflX	CDS	0	0.0133318	3232	2097	4	-0.201836	7	131.5	0.894917
rbsD	CDS	0	0.0128605	3362	6084	4	-0.244412	4	24	0.590934
bssR	CDS	0	0.0124298	3306	134	4	-0.25	6	8	0.8175
ackA	CDS	0	0.012429	3238	90	2	-0.5	7	17	0.497546
glpF	CDS	0	0.0123713	3340	258	5	0.373643	5	14	0.666667
ryjB	other-ncRNA	0	0.0119937	3329	589	3	-0.316355	4	10	0.0860656
kgtP	CDS	0	0.0118411	3274	4907	11	-0.0909091	5	60	0.875
sdhB.sucA.IGT	IGT	0	0.0115143	3292	449	1	-1	5	3	0.666667
yihO	CDS	0	0.0112249	3265	13	1	0	5	4	-0.25
yjiH	CDS	0	0.011213	3217	326	5	-0.0496933	7	54.5	0.944444
rpsF.5UTR	5UTR	0	0.0104026	3231	17	1	-1	5	2	-0.350877
aceA.aceK.IGT	IGT	0	0.0102652	3203	19	1	0	4	3	-0.333333
thrU	tRNA	0	0.00988485	3289	680	2	-0.5	6	19	0.936027
trpE	CDS	0	0.00987799	3341	107	1	-0.738318	8	49	0.553605
G0-10697.oppA.IGR	IGR	0	0.00983085	3272	2859	3	-0.178734	4	15	0.831186
gcvH	CDS	0	0.00980009	3350	318	6	-0.166667	6	26	0.842685
glmS.glmU.IGT	IGT	0	0.00960331	3265	7895	1	-0.937555	3	5	0.738682
yjtD	CDS	0	0.00945459	3325	11	1	-1	5	1	0
aceB.5UTR	5UTR	0	0.00930798	3373	12	1	-1	5	2	-0.382353
cstA.5UTR	5UTR	0	0.00919619	3341	3584	4	-0.0895647	5	49	0.957094
ubiX.argT.IGR	IGR	0	0.00894737	3354	2602	2	-0.5	4	25	0.276802
G0-10698	other-ncRNA	0	0.00883879	3289	438	5	-0.10411	5	14	0.888889
ygdQ	CDS	0	0.00880601	3249	537	2	-0.403166	7	68	0.876956
ydfC.dicF.IGR	IGR	0	0.00876751	3267	135	1	-0.57037	5	9	0.0634921
ybhP.EST5UTR	5UTR	0	0.00812675	3267	105	1	-1	5	4	0.227024
fliC	CDS	0	0.00806686	3296	203	4	-0.25	5	8	0.860194
mdtK.EST5UTR	5UTR	0	0.00800946	3315	26	1	0	5	9	-0.0963669
alaA.lrhA.IGR	IGR	0	0.00770876	3252	495	4	-0.25	6	37	0.943205
ftsA.ftsZ.IGT	IGT	0	0.0075983	3290	381	4	-0.25	5	14	0.844773
ompW.5UTR	5UTR	0	0.00748404	3318	131	2	-0.5	6	17.5	0.556767
cfa.5UTR	5UTR	0	0.00738319	3368	353	4	-0.25	6	30.5	0.965653
chiP.5UTR	5UTR	0	0.00736921	3251	1658	1	-1	6	27	0.962963
rpoS	CDS	0	0.00710489	3330	1119	4	-0.25	5	36	0.791494
ftsI	CDS	0	0.00680243	3235	342	1	-0.277778	4	13	0.158988
gdhA.5UTR	5UTR	0	0.00671063	3341	194	1	-0.742268	7	49	0.553605
alaX	tRNA	0	0.00662617	3332	543	2	0.133517	6	68	0.947494
ompF	CDS	0	0.00653892	3346	2143	7	-0.0952603	5	79	0.888889
gadB	CDS	0	0.00650328	3260	208	4	-0.25	6	29.5	0.904176
hokE.ybdK.IGR	IGR	0	0.00650291	3330	54	1	-1	3	2	-0.45023
rmf.5UTR	5UTR	0	0.00629066	3380	148	3	-0.333333	4	4	0.75
dbpA	CDS	0	0.00628386	3293	10	1	0	5	3	0.440081
hns	CDS	0	0.00617033	3227	239	2	-0.294979	3	4	0.396384
kgtP.rrfG.IGR	IGR	0	0.00615161	3336	227	3	-0.333333	8	221	0.983117
ptsG.5UTR	5UTR	0	0.00586787	3286	59	1	-0.79661	4	2	0.348101
cysB.5UTR	5UTR	0	0.00585954	3361	872	3	-0.333333	6	79	0.908524
glk.3UTR	3UTR	0	0.00569544	3261	15	1	0	5	10	-0.0329464
yghD.yghF.IGR	IGR	0	0.00564395	3213	27	1	-1	6	8	0.200031
yfbV.ackA.IGR	IGR	0	0.00547311	3348	124	1	-1	7	26	0.79506
kgtP.EST5UTR	5UTR	0	0.00544002	3300	521	4	-0.25	3	9.5	0.472222
glyT	tRNA	0	0.00539344	3307	783	1	-1	6	27	0.962963
rpoE.5UTR	5UTR	0	0.00538164	3227	225	3	-0.333333	5	15	0.839981
uspF.ynaE.IGR	IGR	0	0.00537953	3277	144	3	-0.333333	5	10	0.9
yjtD.thrL.IGR	IGR	0	0.0053734	3293	11	1	0	0	1	-1
pheA	CDS	0	0.00537323	3301	16	1	-1	6	3	0.666667
aceA	CDS	0	0.00530923	3236	584	4	0.380137	4	28	0.892737
aspA	CDS	0	0.00529104	3276	560	3	-0.333333	6	68	0.908524
ompC	CDS	0	0.00523892	3292	2469	9	-0.111111	3	22	0.888889
nhaR.insAB-1.IGR	IGR	0	0.0052259	3349	23	1	0	4	4	0.261364
mglB.5UTR	5UTR	0	0.00522079	3223	15	1	0	4	4	0.0860656
ybhP	CDS	0	0.00517362	3288	160	3	0.210417	5	45.5	0.4516
elaB	CDS	0	0.00511682	3281	98	2	-0.5	8	122.5	0.970014
ytfK.5UTR	5UTR	0	0.00510871	3309	90	2	-0.5	4	3.5	0.65
ygaM	CDS	0	0.00509109	3373	114	2	-0.350877	5	40	-0.0835065
yccJ	CDS	0	0.00505829	3295	72	2	-0.5	6	15	0.826634
gltI	CDS	0	0.00505369	3301	21	1	0	3	4	-0.25
tnaA	CDS	0	0.00501806	3359	338	4	-0.122781	5	28	0.904545
yebO	CDS	0	0.00499241	3244	1762	2	-0.5	6	130	0.901861
malM	CDS	0	0.00497076	3312	45	1	0	4	10	0.0153604
cspD.5UTR	5UTR	0	0.00496898	3311	2167	3	-0.314875	5	68	0.972973
nagE.5UTR	5UTR	0	0.00482624	3337	52	2	-0.5	6	13.5	0.8125
ftsZ	CDS	0	0.00469462	3276	51	1	-0.490196	5	5	0.735
dcuA.5UTR	5UTR	0	0.00465092	3249	56	2	-0.5	6	16	0.77689
cycA.5UTR	5UTR	0	0.00459632	3256	912	3	-0.130482	5	58.5	0.908524
htrL	CDS	0	0.00444278	3339	68	4	-0.25	7	76.5	0.876956
polA.spf.IGR	IGR	0	0.00442924	3268	26	1	-0.615385	6	11	0.542424
xdhD	CDS	0	0.00434801	3291	29	1	0	4	10	-0.0329464
arcA	CDS	0	0.00434323	3332	17	1	0	4	5	0.182114
rplA.rplJ.IGT	IGT	0	0.00432249	3296	15	1	-1	4	3	-0.293011
acpP	CDS	0	0.00428486	3249	464	1	-0.831897	5	15	0.839981
pck.5UTR	5UTR	0	0.0042755	3268	1539	1	-1	6	79	0.832987
ysgA.5UTR	5UTR	0	0.00427028	3218	447	2	-0.5	5	30.5	0.735136
serA.5UTR	5UTR	0	0.0042672	3349	159	2	-0.286164	6	49	0.767649
maeA	CDS	0	0.00424878	3364	211	4	-0.155213	5	28	0.856152
ecnB	CDS	0	0.00424269	3217	458	4	-0.0425764	6	150	0.839188
fumC.5UTR	5UTR	0	0.00417429	3318	502	1	-1	7	85	0.986465
soxS	CDS	0	0.00413036	3280	695	2	-0.5	5	36.5	0.854262
bfr	CDS	0	0.00410956	3283	54	2	-0.5	6	15	0.930556
ackA.yfbV.IGR	IGR	0	0.00409871	3211	88	2	-0.5	8	175	0.945821
sbmA.5UTR	5UTR	0	0.00405191	3271	161	2	-0.5	6	37	0.839322
hdeA.5UTR	5UTR	0	0.00402883	3378	15	1	0	3	3	0.0230144
ydiJ	CDS	0	0.00387981	3296	79	3	-0.0801688	6	49	0.79506
eptB.5UTR	5UTR	0	0.00387089	3198	1057	1	-0.947966	6	68	0.908524
trmJ	CDS	0	0.00385956	3296	257	3	0.258106	4	26	0.80378
ydaM	CDS	0	0.00384581	3259	110	3	-0.224242	6	42	0.944444
pncB.EST3UTR	3UTR	0	0.00384127	3259	13	1	-1	7	9	0.888889
ydcH	CDS	0	0.0038359	3257	1313	2	-0.5	6	160.5	0.915927
ompA	CDS	0	0.00383367	3259	1084	6	-0.166667	4	79	0.50755
yrbL.EST3UTR	3UTR	0	0.0038093	3291	10	1	0	3	4	-0.25
ydcF	CDS	0	0.00356046	3348	64	1	-1	6	14	0.708901
gatY	CDS	0	0.0035596	3262	796	2	-0.00628141	4	49	0.687843
fbaB	CDS	0	0.00354301	3310	33	1	-1	4	2	0.5
fdhD.fdoG.IGR	IGR	0	0.00351056	3263	3384	2	-0.5	4	48.5	0.971358
cydA.5UTR	5UTR	0	0.00350657	3256	372	3	-0.293011	5	37	0.972973
cspD	CDS	0	0.00348313	3292	1283	3	-0.333333	5	85	0.983117
yfjJ	CDS	0	0.00346918	3295	57	1	-0.77193	6	15	0.822082
ysgA	CDS	0	0.00342766	3269	178	1	0	5	49	0.553605
ilvB.ivbL.IGT	IGT	0	0.00342331	3304	177	1	0	5	49	0.553605
tolB	CDS	0	0.00340057	3321	1583	4	0.0563803	4	79	0.907566
glnH.5UTR	5UTR	0	0.00339179	3341	708	1	-0.891243	6	68	0.908524
talA.maeB.IGR	IGR	0	0.00337816	3299	74	2	-0.5	8	228.5	0.913541
gabP	CDS	0	0.00334082	3277	11	1	-1	3	1	0
dmsA.5UTR	5UTR	0	0.00332086	3264	130	2	-0.5	4	7.5	0.791667
yqjA.5UTR	5UTR	0	0.00322127	3335	700	5	-0.2	5	85	0.981694
ychH	CDS	0	0.00319797	3291	212	3	-0.333333	4	14	0.833333
sucA	CDS	0	0.00316976	3342	294	3	-0.170068	5	50.5	0.875
gcvP.gcvH.IGT	IGT	0	0.00314818	3279	20	1	-1	3	2	-0.122642
yibT	CDS	0	0.00312483	3311	31	1	-1	7	22	0.908352
yfgM	CDS	0	0.00311608	3251	94	3	-0.333333	4	8	0.875
cyaA	CDS	0	0.00310303	3177	329	1	-1	6	37	0.972973
yjdM	CDS	0	0.00310116	3258	135	1	-1	6	26	0.79506
yggN.5UTR	5UTR	0	0.00305704	3275	94	2	-0.138298	6	115.5	0.474374
ygaU	CDS	0	0.00304187	3370	19	1	0	3	6	-0.0180375
glpT	CDS	0	0.00300899	3276	1855	6	-0.132165	5	221	0.977334
insH-4.EST5UTR	5UTR	0	0.00300631	3296	17	1	0	3	6	-0.0479981
tnaB	CDS	0	0.00300072	3337	98	2	-0.5	5	28	0.518323
rdlA	cis_AS_with_trans_t	0	0.00299994	3242	13	1	-1	4	3	0.0230144
gatB.gatA.IGT	IGT	0	0.00296232	3262	52	2	0.0384615	4	15.5	0.485922
insAB-1	CDS	0	0.00294567	3349	2120	2	-0.5	5	236	0.553376
gltW	tRNA	0	0.00286747	3310	2637	1	-1	4	27	0.962963
lysT	tRNA	0	0.00286505	3308	2609	1	-1	4	27	0.962963
sdhC	CDS	0	0.00286289	3332	55	2	-0.172727	4	11	0.604545
uspE	CDS	0	0.00285577	3288	1017	4	-0.25	5	129	0.941032
insH-10.EST5UTR	5UTR	0	0.00282315	3205	15	1	0	3	6	-0.0479981
isrB	other-ncRNA	0	0.00280758	3225	125	1	-1	7	79	0.832987
fadL	CDS	0	0.00279659	3303	38	1	-0.289474	4	13	0.158988
ypfM	CDS	0	0.00272212	3327	1226	2	-0.41354	6	282	0.976431
hdeD	CDS	0	0.00271535	3367	520	3	-0.333333	5	85	0.845389
dctA	CDS	0	0.00271118	3340	134	4	-0.25	5	39.5	0.860194
csiD.5UTR	5UTR	0	0.00264758	3263	15	1	0	5	14	0.585046
asd	CDS	0	0.00260561	3281	122	1	-1	5	14	0.708901
yfdY	CDS	0	0.00260361	3329	837	2	-0.5	6	228.5	0.913541
sucB.sucC.IGT	IGT	0	0.0025795	3299	91	2	-0.5	5	31.5	0.569326
araH.AS	AS	0	0.00255608	3313	10	1	-1	5	3	0.666667
yrbL	CDS	0	0.0025553	3301	40	1	-1	4	3	0.666667
G0-10700.bcr.IGR	IGR	0	0.00253209	3211	10	1	-1	5	3	0.666667
proS.5UTR	5UTR	0	0.00252215	3367	20	1	-1	8	79	0.832987
bamE	CDS	0	0.00251803	3300	493	2	-0.433063	6	180.5	0.908052
ilvX	CDS	0	0.00248579	3255	114	1	-1	8	221	0.981694
rplN	CDS	0	0.00248578	3264	28	1	-1	5	5	0.8
ytfQ.ytfR.IGT	IGT	0	0.00247262	3290	12826	1	-0.992671	5	282	0.983117
truA	CDS	0	0.00246827	3394	575	2	-0.5	5	112	0.62418
essD.5UTR	5UTR	0	0.00245649	3321	23	1	-1	6	10	0.9
insB-1.AS	AS	0	0.00245271	3294	21	1	-1	4	4	0.261364
grcA.5UTR	5UTR	0	0.00241659	3260	237	3	-0.333333	4	26	0.79506
leuT	tRNA	0	0.00241517	3255	1765	1	-1	4	27	0.962963
oppA	CDS	0	0.00240701	3345	2586	6	0.109435	4	221	0.96812
rpsM.5UTR	5UTR	0	0.00240508	3350	22	1	-1	6	10	0.9
rpsJ.5UTR	5UTR	0	0.00239049	3330	13	1	-1	4	3	0.266667
hdhA	CDS	0	0.00238435	3247	45	2	0.0111111	6	124.5	0.502188
rfbX	CDS	0	0.00234064	3305	90	3	0.233333	5	68	0.832987
gatC	CDS	0	0.00231085	3322	268	3	-0.333333	6	153	0.981694
hisQ.hisJ.IGT	IGT	0	0.00227823	3324	441	2	-0.280045	4	49	0.699497
dcyD.5UTR	5UTR	0	0.00227494	3276	15	1	0	6	49	0.553605
iscR.5UTR	5UTR	0	0.00226706	3387	1117	1	-1	4	28	0.80378
mqsR	CDS	0	0.00226396	3291	1030	2	-0.5	5	142.5	0.824892
aldA	CDS	0	0.00225627	3322	81	3	-0.333333	6	79	0.908524
ydfK.5UTR	5UTR	0	0.00224394	3342	51	2	-0.5	5	16	0.904176
cstA	CDS	0	0.00224241	3311	871	4	-0.212113	3	45.5	0.676802
lpp.5UTR	5UTR	0	0.00223903	3356	311	3	-0.0953912	3	17	0.908352
yecH	CDS	0	0.00221493	3329	334	1	-1	7	236	0.845389
thrV	tRNA	0	0.00220331	3308	364	1	-1	5	27	0.962963
ompX	CDS	0	0.00217381	3384	5632	1	-1	5	236	0.845389
ynaE	CDS	0	0.0021703	3203	1103	4	-0.25	5	228.5	0.913541
dnaJ	CDS	0	0.00214445	3222	29	2	-0.12069	5	24	0.757699
ahpC.5UTR	5UTR	0	0.00212305	3297	12	1	-1	5	4	0.75
lysQ	tRNA	0	0.0021222	3250	80	1	-1	6	27	0.962963
fliY.fliZ.IGT	IGT	0	0.00211386	3343	100	2	-0.32	5	49	0.692395
iscR	CDS	0	0.00209968	3338	77	3	0.147186	4	28	0.80378
ryjA	sRNA	1	0.00209612	3447	27	2	0.0925926	4	8	0.362269
glgS	CDS	0	0.00209612	3327	41	3	-0.333333	4	9	0.888889
fumC	CDS	0	0.00208503	3319	48	2	-0.270833	7	153	0.984079
ygaM.EST3UTR	3UTR	0	0.00206615	3429	190	1	0	5	79	0.832987
pspG.qor.IGR	IGR	0	0.00206209	3262	31	1	0	4	14	0.585046
argT.5UTR	5UTR	0	0.00205161	3263	186	1	0	4	49	0.553605
proQ	CDS	0	0.00204017	3355	1155	1	-1	4	27	0.962963
yfjX.yfjW.IGR	IGR	0	0.00203448	3241	20	1	-1	3	2	0.348101
glpK	CDS	0	0.00203329	3290	3005	5	-0.163727	4	221	0.969744
gatD	CDS	0	0.00203242	3331	186	3	-0.225806	5	79	0.839981
acnB.5UTR	5UTR	0	0.00202922	3244	394	1	-1	6	85	0.986465
yodD	CDS	0	0.00202358	3353	472	1	-1	7	282	0.983117
yjgA	CDS	0	0.00200166	3358	131	2	-0.5	7	282	0.908052
dps	CDS	0	0.00197847	3339	492	5	-0.114634	3	32	0.908352
wrbA	CDS	0	0.0019538	3335	46	3	-0.333333	5	24	0.958333
rsuA	CDS	0	0.00195348	3311	58	1	-1	5	14	0.708901
tnaA.tnaB.IGT	IGT	0	0.0019477	3300	27	1	0	4	14	0.585046
tsx.5UTR	5UTR	0	0.00193609	3332	23	2	0.0217391	5	46	0.495987
yciE.3UTR	3UTR	0	0.00192508	3268	28	1	0	5	26	0.79506
ssb.5UTR	5UTR	0	0.00192346	3435	22	1	-1	7	37	0.972973
ibpB	CDS	0	0.00190404	3299	34	1	0	4	14	0.708901
etk.EST3UTR	3UTR	0	0.0019022	3269	12	1	-1	6	10	0.9
flhD.5UTR	5UTR	0	0.00185358	3298	209	3	-0.333333	6	236	0.845389
argQ	tRNA	0	0.00185018	3259	924	1	-1	4	27	0.962963
yrbN	CDS	0	0.00182523	3276	35	1	-1	6	26	0.79506
dksA.sfsA.IGT	IGT	0	0.00179996	3295	191	2	-0.5	5	58	0.90298
dctA.5UTR	5UTR	0	0.00178544	3303	46	2	-0.5	5	32	0.679976
yhjY	CDS	0	0.00178353	3299	58	2	-0.310345	6	147.5	0.571053
ivbL	CDS	0	0.00177209	3278	199	1	-1	5	49	0.553605
fliY	CDS	0	0.00177121	3327	376	4	-0.25	5	153	0.913541
putP	CDS	0	0.00176789	3212	182	3	-0.333333	6	221	0.875
waaO	CDS	0	0.00174863	3308	31	2	-0.5	6	63.5	0.719033
rimP	CDS	0	0.00172872	3251	187	1	-1	7	236	0.845389
yjdC	CDS	0	0.00170533	3262	171	4	-0.25	6	228.5	0.982406
glgB	CDS	0	0.00166311	3304	167	2	-0.5	6	160.5	0.915927
yifK.EST5UTR	5UTR	0	0.00165012	3268	169	1	-1	5	49	0.553605
lpxA	CDS	0	0.00164452	3244	115	1	-1	5	26	0.79506
minD	CDS	0	0.00163759	3288	120	3	-0.333333	5	68	0.908524
yeaD.EST3UTR	3UTR	0	0.00163299	3260	14	1	-1	5	6	0.833333
yciZ	CDS	0	0.00163186	3292	30	1	-1	7	60	0.969744
paaJ	CDS	0	0.00161971	3334	75	3	-0.333333	4	22	0.845389
ileV	tRNA	0	0.00157809	3278	619	1	-1	4	27	0.962963
ppiA	CDS	0	0.00157542	3329	14	1	-1	7	37	0.972973
yceD	CDS	0	0.00157475	3347	12	1	-1	3	5	-0.165217
mnmA	CDS	0	0.00157381	3304	17	1	-1	4	8	0.200031
dppA	CDS	0	0.0015692	3257	157	2	-0.5	3	29.5	0.284483
putP.5UTR	5UTR	0	0.00156566	3278	60	1	-1	6	37	0.972973
gltI.5UTR	5UTR	0	0.00155133	3451	359	3	0.246054	3	49	0.954545
pheS.pheM.IGT	IGT	0	0.00153639	3350	28	1	-1	7	79	0.832987
focA	CDS	0	0.00152847	3249	100	3	-0.333333	5	60	0.969744
yeiG	CDS	0	0.00151969	3282	83	1	0	4	49	0.553605
yqeF	CDS	0	0.0015143	3257	11	1	-1	6	15	0.839981
gdhA	CDS	0	0.00151111	3270	83	3	0.100402	4	49	0.79506
rpsJ	CDS	0	0.00150863	3283	74	2	-0.5	4	18	0.84753
yieP	CDS	0	0.00150476	3259	129	3	-0.333333	6	221	0.9
gntU	CDS	0	0.00149735	3371	214	2	-0.5	6	228.5	0.913541
znuC	CDS	0	0.001489	3408	76	2	-0.5	6	125.5	0.842685
chbC.chbB.IGT	IGT	0	0.00148504	3278	140	1	-1	5	27	0.962963
tsaC	CDS	0	0.00148016	3273	24	1	-1	6	28	0.80378
aceB	CDS	0	0.0014758	3345	70	3	-0.333333	4	22	0.909091
hdeB	CDS	0	0.00147241	3367	88	2	-0.5	5	46	0.933429
gnsB	CDS	0	0.00146215	3416	471	2	-0.5	5	146.5	0.946104
mtr	CDS	0	0.00146141	3228	347	3	-0.333333	4	68	0.908524
wbbH	CDS	0	0.0014563	3262	101	2	-0.5	6	152	0.876956
trkG	CDS	0	0.00143815	3327	119	1	-1	7	236	0.845389
ynaJ	CDS	0	0.00143215	3253	17	1	-1	5	8	0.875
otsB	CDS	0	0.0014266	3303	212	2	-0.5	6	221	0.982406
rihC	CDS	0	0.00142384	3312	18	1	-1	6	42	0.4516
yfdK.yfdI.IGR	IGR	0	0.00142238	3358	609	5	-0.2	3	60	0.888889
lpp.pykF.IGR	IGR	0	0.00141072	3209	34	1	-1	7	85	0.986465
dps.EST3UTR	3UTR	0	0.0014065	3338	11	1	0	4	14	0.585046
aphA	CDS	0	0.00139792	3333	128	3	-0.333333	6	221	0.983117
dcuA	CDS	0	0.00139726	3236	174	4	-0.25	4	54.5	0.901861
yhcO	CDS	0	0.00138163	3350	116	2	-0.5	6	153	0.984079
hybO.5UTR	5UTR	0	0.00137637	3245	25	1	-1	4	5	0.8
nlpD.5UTR	5UTR	0	0.0013667	3256	11	1	-1	5	11	0.542424
mltD	CDS	0	0.00136461	3331	19	1	-1	7	60	0.969744
nlpI	CDS	0	0.00135824	3284	22	1	-1	5	10	0.9
mdh	CDS	0	0.00134977	3327	17	1	-1	5	14	0.585046
osmB.5UTR	5UTR	0	0.00133892	3387	346	1	-1	5	60	0.969744
mazG	CDS	0	0.00133775	3284	62	2	-0.5	6	118	0.90644
yfbV	CDS	0	0.00133424	3306	103	1	-0.708738	7	282	0.983117
malT.5UTR	5UTR	0	0.00132994	3297	125	1	-1	4	15	0.822082
gatB	CDS	0	0.00132802	3226	1299	3	-0.333333	4	221	0.845389
hdeA	CDS	0	0.00132614	3309	183	4	-0.25	4	61	0.909181
lldP.5UTR	5UTR	0	0.0013196	3239	12	1	0	5	28	0.80378
yifK	CDS	0	0.00131481	3328	109	4	0.0986239	5	153	0.982406
hinT	CDS	0	0.00131147	3285	11	1	0	3	13	0.158988
gloB	CDS	0	0.00130185	3411	18	1	-1	7	68	0.908524
bax	CDS	0	0.00129809	3354	78	2	-0.5	5	48.5	0.971358
ecnB.5UTR	5UTR	0	0.0012935	3280	50	1	-1	5	18	0.944444
xylE	CDS	0	0.00128295	3246	34	2	-0.0588235	5	116	0.445392
lpxM	CDS	0	0.00128184	3352	17	1	-1	7	68	0.908524
rfbA	CDS	0	0.00128075	3212	298	3	-0.0715884	5	236	0.981694
rsmH	CDS	0	0.00127444	3353	256	2	-0.5	4	85	0.584289
yejG.5UTR	5UTR	0	0.00126713	3308	55	1	-1	5	42	0.4516
yobA	CDS	0	0.00126244	3291	254	1	-0.26378	3	28	0.80378
yjjJ.AS	AS	0	0.00126127	3325	90	1	-1	5	27	0.962963
rbsC	CDS	0	0.00124118	3327	353	2	-0.434844	4	79	0.839188
tmcA	CDS	0	0.00123262	3290	84	2	-0.5	6	154.5	0.97304
sfsA	CDS	0	0.00122262	3287	73	2	-0.5	6	146.5	0.946104
tktA	CDS	0	0.0012214	3312	12	1	-1	6	42	0.4516
fadM	CDS	0	0.00120859	3250	14	1	-1	6	28	0.80378
hchA.5UTR	5UTR	0	0.0012056	3364	1198	2	-0.5	4	152	0.945734
csrA	CDS	0	0.00118773	3290	24	1	-1	5	15	0.831186
fabZ	CDS	0	0.00116995	3321	185	4	-0.25	4	69.5	0.964039
crfC.5UTR	5UTR	0	0.00116821	3297	113	2	-0.5	4	37	0.839322
lrhA	CDS	0	0.00116576	3383	13	1	-1	6	22	0.954545
yjjZ	CDS	0	0.00116209	3288	14	1	-1	7	79	0.832987
rpoE	CDS	0	0.00115523	3345	104	2	-0.5	5	72.5	0.978104
yjcH.acs.IGT	IGT	0	0.00115376	3159	60	1	-0.433333	4	42	0.4516
maeB.EST5UTR	5UTR	0	0.00115166	3377	91	2	0.5	3	64	0.693296
fimA.5UTR	5UTR	0	0.00114781	3259	11	1	-1	6	26	0.79506
yoaC	CDS	0	0.00114461	3280	253	4	-0.25	5	228.5	0.970014
sdaC	CDS	0	0.00114392	3434	87	2	-0.5	5	141.5	0.491559
cysK.ptsH.IGR	IGR	0	0.00114259	3282	11	1	-1	6	26	0.79506
yciT	CDS	0	0.00111887	3294	109	1	-1	7	282	0.983117
sodB	CDS	0	0.00111682	3245	34	2	-0.5	4	16	0.916667
pepA.5UTR	5UTR	0	0.00109945	3281	51	2	-0.5	4	38	0.554277
artQ	CDS	0	0.00109197	3329	41	1	-1	5	26	0.79506
valW	tRNA	0	0.00106943	3279	242	1	-1	4	27	0.962963
fabR	CDS	0	0.00106322	3335	110	2	-0.5	5	117.5	0.78337
fre.EST3UTR	3UTR	0	0.00106274	3258	16	1	-1	3	3	0.666667
clpS	CDS	0	0.00106248	3272	653	4	-0.144334	4	236	0.928347
smpB	CDS	0	0.00105538	3398	699	2	-0.386981	4	236	0.672694
phoQ	CDS	0	0.00104189	3301	16	1	0	7	282	0.983117
ycgB.5UTR	5UTR	0	0.00104179	3279	81	2	-0.5	5	82	0.909726
rcsF	CDS	0	0.00104026	3232	36	1	-1	5	26	0.79506
ptsI	CDS	0	0.00102774	3308	144	2	-0.5	4	50.5	0.893766
dmsA	CDS	0	0.00102699	3267	42	1	-1	4	10	0.9
fruA.psuK.IGR	IGR	0	0.00102698	3334	42	1	-1	6	60	0.969744
smg	CDS	0	0.00102189	3309	378	2	-0.5	4	131.5	0.716647
aldA.EST3UTR	3UTR	0	0.00102111	3216	46	1	-1	6	79	0.832987
yohP	CDS	0	0.00101465	3292	10	1	-1	6	24	0.958333
glcD.5UTR	5UTR	0	0.00101321	3327	172	1	-0.244186	3	49	0.553605
ybgE	CDS	0	0.00101117	3336	272	1	-1	6	221	0.981694
ymgE.EST5UTR	5UTR	0	0.00100333	3290	86	1	-1	5	37	0.972973
yfaY	CDS	0	0.00100242	3296	106	2	-0.5	6	251.5	0.982406
proP	CDS	0	0.000995162	3319	58	1	-1	7	221	0.981694
infC	CDS	0	0.000992466	3305	35	1	-1	3	5	0.738682
ldtC	CDS	0	0.000990618	3251	43	1	-1	6	79	0.832987
tolC	CDS	0	0.000988222	3210	19	1	-1	3	8	0.200031
glpX.glpK.IGT	IGT	0	0.000983022	3330	51	1	-1	4	12	0.916667
lrp	CDS	0	0.00098094	3287	161	3	-0.227743	3	42	0.832987
dosC	CDS	0	0.000980312	3315	31	1	-1	5	26	0.79506
ldrA	CDS	0	0.000973196	3236	41	1	-1	6	79	0.832987
ydcS.5UTR	5UTR	0	0.000966023	3286	34	1	-1	5	28	0.80378
yhjY.tag.IGR	IGR	0	0.00096409	3260	15	1	-1	8	282	0.983117
ydcS	CDS	0	0.000959832	3304	100	2	-0.4	5	124.5	0.892737
ghrA	CDS	0	0.000952174	3357	13	1	-1	7	85	0.986465
ygdI.EST5UTR	5UTR	0	0.000950138	3264	114	1	-1	4	22	0.908352
yrdD	CDS	0	0.000937605	3316	20	1	0	4	28	0.80378
leuZ	tRNA	0	0.000932599	3353	612	1	-1	3	27	0.962963
yicL	CDS	0	0.000932511	3257	40	1	-1	7	236	0.845389
mdtK	CDS	0	0.000920208	3295	178	1	-1	6	236	0.845389
mdh.5UTR	5UTR	0	0.000916449	3294	717	1	-1	5	236	0.845389
yehS	CDS	0	0.000907023	3232	100	1	-1	4	26	0.79506
csgD	CDS	0	0.000901693	3287	32	1	-1	4	14	0.708901
ydiH	CDS	0	0.000900819	3269	20	1	-1	5	18	0.944444
gltA	CDS	0	0.00089957	3308	54	1	-0.592593	4	28	0.80378
glpQ	CDS	0	0.000898343	3243	184	3	-0.333333	3	37	0.972973
yjcH	CDS	0	0.000898218	3278	90	1	-1	4	42	0.4516
yliI	CDS	0	0.000896248	3262	12	1	-1	5	15	0.839981
fadI	CDS	0	0.000891454	3384	45	1	-1	7	221	0.981694
evgA	CDS	0	0.000890741	3308	125	1	-1	5	60	0.969744
yfgJ.EST3UTR	3UTR	0	0.000889814	3290	35	1	-1	7	236	0.845389
yhgN	CDS	0	0.000877313	3342	11	1	-1	5	15	0.831186
secB	CDS	0	0.000877087	3312	126	2	-0.5	5	154	0.889089
marR	CDS	0	0.000868952	3306	16	1	0	4	28	0.80378
waaS	CDS	0	0.00086839	3239	72	2	-0.5	6	251.5	0.982406
katG	CDS	0	0.00086144	3332	38	2	-0.0263158	3	34	0.584888
iscS	CDS	0	0.000857053	3350	12	1	0	4	42	0.4516
folA	CDS	0	0.000855967	3356	12	1	-1	8	282	0.983117
rpsO	CDS	0	0.000853791	3320	27	1	-1	4	10	0.9
katG.5UTR	5UTR	0	0.000853359	3333	42	1	-1	2	8	0.200031
glpA	CDS	0	0.000846312	3339	80	2	-0.3375	4	113.5	0.481828
metY	tRNA	0	0.000843694	3295	142	1	-1	6	236	0.845389
ydiZ	CDS	0	0.000843225	3299	34	2	-0.5	6	153	0.984079
yqaE	CDS	0	0.000841839	3393	52	2	-0.5	5	123.5	0.693907
malE.5UTR	5UTR	0	0.000840889	3175	74	1	-1	4	42	0.4516
sucB.3UTR	3UTR	0	0.000828183	3368	52	1	0	3	28	0.80378
livJ.5UTR	5UTR	0	0.00082704	3356	49	1	-0.530612	4	49	0.553605
dedA	CDS	0	0.000826145	3224	18	1	-1	5	42	0.4516
fur	CDS	0	0.000824505	3298	55	2	-0.5	4	37.5	0.895913
rcnB	CDS	0	0.000822245	3314	197	3	-0.0642978	4	162	0.944444
asnA	CDS	0	0.000819051	3288	29	1	-1	5	49	0.553605
polA	CDS	0	0.000818458	3271	57	2	-0.5	6	259	0.914253
valT	tRNA	0	0.000814689	3234	1461	1	-1	2	27	0.962963
cysJ.5UTR	5UTR	0	0.000812505	3309	50	1	-0.56	4	49	0.553605
osmY.5UTR	5UTR	0	0.000810357	3291	55	2	-0.5	4	36	0.943205
tp2.aceE.IGR	IGR	0	0.000807175	3353	19	1	-1	5	26	0.79506
ydgA	CDS	0	0.00079878	3418	35	1	-1	4	15	0.822082
rssA	CDS	0	0.000793175	3229	235	4	-0.25	4	160.5	0.970725
yfjW	CDS	0	0.000792743	3317	22	2	-0.5	6	152	0.876956
pheV	tRNA	0	0.000791778	3323	422	1	-1	3	27	0.962963
yedQ	CDS	0	0.000785488	3312	120	1	-1	6	236	0.845389
sra	CDS	0	0.00078428	3254	32	1	-1	3	6	0.833333
yncL.EST3UTR	3UTR	0	0.000782257	3319	57	1	0	4	60	0.969744
zapB	CDS	0	0.000782061	3316	91	2	-0.5	5	152	0.876956
glpD	CDS	0	0.000780781	3214	1836	1	-1	4	236	0.845389
gapA.5UTR	5UTR	0	0.000780543	3307	23	1	-1	5	24	0.958333
ftsX	CDS	0	0.000779576	3242	93	2	-0.349462	4	79	0.839188
cpxP.5UTR	5UTR	0	0.000773893	3346	56	2	-0.5	4	45	0.860732
icd	CDS	0	0.000773635	3408	63	2	0.18254	3	64	0.693296
ybcM	CDS	0	0.000768656	3290	67	3	-0.333333	4	60	0.969744
yciG	CDS	0	0.00076732	3215	15	1	0	4	49	0.553605
aroC.prmB.IGT	IGT	0	0.000767283	3314	185	1	-0.659459	3	49	0.553605
ycbZ	CDS	0	0.000765211	3336	105	2	-0.5	4	68	0.876956
ydfW.flxA.IGR	IGR	0	0.000764249	3265	80	2	0.0625	4	282	0.344069
kptA	CDS	0	0.000763143	3254	116	3	-0.333333	5	221	0.981694
insL-1.AS	AS	0	0.000763066	3278	23	1	0	6	221	0.981694
htpX	CDS	0	0.000760645	3300	320	3	-0.333333	4	221	0.845389
gatR_1	CDS	0	0.000759245	3407	30	1	-1	4	15	0.822082
rfbA.rfbD.IGT	IGT	0	0.000759092	3220	15	1	0	5	79	0.832987
mgtL.mgtA.IGT	IGT	0	0.000758311	3273	19	1	-1	4	10	0.9
yhdW.5UTR	5UTR	0	0.000755256	3327	23	1	-1	5	49	0.553605
tdcG.yhaO.IGR	IGR	0	0.000742429	3307	39	1	0	3	28	0.80378
ydeE	CDS	0	0.000742036	3316	22	1	-1	5	49	0.553605
ycaC	CDS	0	0.00073961	3321	697	2	-0.383788	4	282	0.945734
yidI	CDS	0	0.000738449	3174	101	1	-1	6	236	0.845389
valU	tRNA	0	0.000735043	3310	93	1	-1	4	27	0.962963
glmS	CDS	0	0.000734748	3309	16	1	-1	3	5	0.738682
ytfJ	CDS	0	0.000730966	3259	38	1	0	3	28	0.80378
aspC.ycbL.IGR	IGR	0	0.000730109	3239	2712	1	-1	4	282	0.983117
queE.ygcE.IGR	IGR	0	0.00072647	3315	31	2	-0.5	5	72.5	0.978104
gpsA	CDS	0	0.000718598	3265	708	1	-1	5	282	0.983117
insH-1.ykfC.IGR	IGR	0	0.000717269	3296	11	1	-1	3	5	0.608683
sodB.5UTR	5UTR	0	0.000706492	3353	62	1	-1	4	28	0.80378
bacA	CDS	0	0.000704099	3313	73	2	-0.5	4	53.5	0.970505
narW	CDS	0	0.000704011	3344	20	1	-1	7	236	0.845389
prfB	CDS	0	0.000701793	3358	25	1	-1	4	15	0.831186
guaA	CDS	0	0.00069723	3280	10	1	-1	3	4	0.730267
dtd	CDS	0	0.000693774	3223	134	2	-0.5	4	139	0.648495
nudF	CDS	0	0.000691931	3312	32	1	-1	7	282	0.983117
lpd	CDS	0	0.000689586	3339	24	2	-0.5	4	37	0.777395
yahO	CDS	0	0.000685237	3301	98	2	-0.5	3	32.5	0.884872
ysaB	CDS	0	0.000684485	3379	17	1	-1	6	79	0.832987
gadC	CDS	0	0.00068241	3379	191	4	-0.0824607	4	221	0.982406
pitA	CDS	0	0.000678535	3315	66	1	-1	5	68	0.908524
rhoL	CDS	0	0.000673843	3348	49	1	-1	4	22	0.908352
sdhA	CDS	0	0.000671759	3235	63	2	-0.5	4	58	0.90298
aroP.5UTR	5UTR	0	0.000670845	3324	18	1	-1	5	49	0.553605
yihX	CDS	0	0.000669924	3267	45	2	-0.5	4	63.5	0.719033
clpB.rrsG.IGR	IGR	0	0.000664625	3295	80	1	-1	3	15	0.822082
rhtA	CDS	0	0.000662967	3208	78	1	-1	6	236	0.845389
rpsG	CDS	0	0.000661646	3336	16	1	-1	4	11	0.909091
ryeA.yebY.IGR	IGR	0	0.000660671	3361	17	1	-1	7	236	0.845389
uspB	CDS	0	0.000658283	3185	155	4	-0.25	3	72.5	0.934872
yeeZ	CDS	0	0.000658028	3327	62	2	-0.5	5	144.5	0.945109
dtpB	CDS	0	0.000651479	3288	112	2	-0.5	5	228.5	0.913541
clcA	CDS	0	0.000651449	3327	133	2	-0.5	5	259	0.914253
nrfA.5UTR	5UTR	0	0.000649354	3264	93	1	-1	6	221	0.981694
mlaA	CDS	0	0.000648834	3299	111	2	-0.5	5	228.5	0.913541
tcdA	CDS	0	0.000646612	3238	111	2	-0.5	5	228.5	0.913541
patD	CDS	0	0.000640749	3305	253	2	-0.5	4	160.5	0.915927
gatZ	CDS	0	0.000640453	3263	311	2	-0.5	4	175	0.945821
hflK	CDS	0	0.0006366	3309	27	1	0	3	28	0.80378
nhaA	CDS	0	0.000635425	3361	864	1	-0.844907	4	236	0.845389
cobB	CDS	0	0.000634068	3245	19	1	-1	7	221	0.981694
yjbB	CDS	0	0.000633616	3284	23	1	-1	3	11	0.542424
alaE	CDS	0	0.000632794	3223	165	3	-0.2	4	221	0.845389
gltJ	CDS	0	0.000631131	3248	26	1	-1	7	282	0.983117
ytfQ	CDS	0	0.000629962	3341	20	1	0	3	42	0.4516
ddlA	CDS	0	0.000629922	3308	56	2	-0.5	5	144.5	0.945109
mglB	CDS	0	0.000629585	3297	30	2	-0.5	3	25	0.6633
yeiH	CDS	0	0.000629089	3281	288	1	-1	5	236	0.845389
acrZ	CDS	0	0.000622025	3266	34	1	-1	4	42	0.4516
yciX	CDS	0	0.000620513	3284	50	1	-1	5	60	0.969744
ydbJ.5UTR	5UTR	0	0.000617677	3223	16	1	-1	4	12	0.916667
bamA	CDS	0	0.000614001	3382	65	3	-0.333333	4	85	0.981694
pnuC	CDS	0	0.00061356	3343	14	1	-1	7	236	0.845389
putP.efeU_1.IGR	IGR	0	0.000613262	3283	11	1	-1	4	10	0.9
dcuC	CDS	0	0.000612091	3232	22	2	-0.5	6	228.5	0.913541
tamA	CDS	0	0.000609371	3286	57	2	-0.5	5	160.5	0.915927
glnH	CDS	0	0.0006084	3265	51	2	-0.5	3	35	0.704262
cydX	CDS	0	0.000605992	3285	65	1	-1	3	15	0.831186
rdoA	CDS	0	0.000595531	3353	62	2	-0.5	5	180.5	0.908052
flxA.5UTR	5UTR	0	0.000588996	3301	23	1	-1	7	282	0.983117
mazF	CDS	0	0.000587357	3271	16	1	-1	4	15	0.839981
cysM.cysA.IGT	IGT	0	0.000586658	3310	45	1	-1	5	68	0.908524
yrbL.npr.IGR	IGR	0	0.000586466	3404	53	1	-1	4	27	0.962963
eutB.AS	AS	0	0.000581329	3255	38	1	-1	4	22	0.954545
arnD	CDS	0	0.000579396	3287	15	1	-1	7	221	0.981694
yacL	CDS	0	0.000578503	3284	325	2	-0.5	4	228.5	0.913541
rpoS.nlpD.IGT	IGT	0	0.000575832	3271	284	1	-1	4	85	0.986465
rimL	CDS	0	0.000570173	3323	10	1	-1	6	68	0.908524
helD	CDS	0	0.000569885	3308	95	2	-0.5	5	259	0.914253
osmC	CDS	0	0.000564891	3274	106	2	-0.5	5	251.5	0.982406
rodZ	CDS	0	0.000561012	3308	53	2	-0.5	5	180.5	0.908052
hrpA	CDS	0	0.000560624	3303	67	2	-0.5	5	183.5	0.984791
yjeF.5UTR	5UTR	0	0.000559501	3278	16	1	-1	6	85	0.986465
yagE	CDS	0	0.000559334	3314	373	1	-1	5	282	0.983117
fabA	CDS	0	0.000556464	3342	44	2	-0.204545	3	55	0.680062
yceF	CDS	0	0.000550371	3359	15	1	-1	6	85	0.986465
gadC.gadB.IGT	IGT	0	0.000550209	3274	40	2	-0.5	4	54.5	0.972399
sucC	CDS	0	0.000549549	3308	33	1	-1	4	28	0.80378
ynfK	CDS	0	0.000549488	3268	336	2	-0.5	4	259	0.914253
mepS.5UTR	5UTR	0	0.000543032	3357	18	1	-1	7	282	0.983117
yccU	CDS	0	0.000543023	3290	27	1	-1	4	26	0.79506
yebW	CDS	0	0.000536823	3263	69	2	-0.5	5	228.5	0.913541
wbbI	CDS	0	0.000536502	3278	75	2	-0.5	4	131.5	0.716647
rplL	CDS	0	0.000535469	3288	60	1	-1	5	85	0.986465
ydjN	CDS	0	0.000533326	3327	235	1	-1	5	221	0.981694
hisJ	CDS	0	0.000533205	3312	53	1	-0.433962	4	79	0.832987
nusG	CDS	0	0.000529419	3322	23	1	-1	4	42	0.4516
rpsA	CDS	0	0.000528227	3300	23	1	-1	4	42	0.4516
asd.yhgN.IGR	IGR	0	0.000527956	3258	17	1	-1	7	282	0.983117
grxC	CDS	0	0.000527193	3235	57	1	-1	5	85	0.986465
lpxC	CDS	0	0.000523984	3256	537	2	-0.5	3	152	0.945734
ispA	CDS	0	0.000521874	3313	13	1	0	3	42	0.4516
shiA	CDS	0	0.000521257	3311	52	1	-1	6	221	0.981694
yciE.yciF.IGT	IGT	0	0.000520246	3270	38	1	-1	4	27	0.962963
uvrB	CDS	0	0.000516968	3317	16	1	-1	7	282	0.983117
C0343.fnrS.IGR	IGR	0	0.000516709	3286	312	1	-1	5	282	0.983117
loiP.5UTR	5UTR	0	0.000514092	3308	34	1	-1	5	79	0.832987
osmB	CDS	0	0.000511362	3353	16	1	-1	2	4	0.75
grxD.5UTR	5UTR	0	0.000510373	3268	27	1	-1	4	28	0.80378
waaP	CDS	0	0.000510214	3236	29	2	-0.5	5	129	0.977334
clpP.5UTR	5UTR	0	0.000507544	3333	40	1	-1	6	236	0.845389
cspF.ydfT.IGR	IGR	0	0.000506737	3300	131	2	-0.5	4	146.5	0.946104
cysB	CDS	0	0.000504383	3340	70	1	-1	6	282	0.983117
C0614.sseA.IGR	IGR	0	0.000500914	3297	10	1	-1	4	15	0.822082
msrC	CDS	0	0.000500403	3269	128	1	-1	4	79	0.832987
ychJ	CDS	0	0.000500091	3276	162	1	-1	5	236	0.845389
yjbB.5UTR	5UTR	0	0.00049947	3300	14	1	0	3	28	0.80378
bglX.osmF.IGR	IGR	0	0.000495858	3336	1103	1	-1	4	282	0.983117
hda	CDS	0	0.000492211	3244	10	1	0	3	42	0.4516
panD	CDS	0	0.000491754	3262	47	2	-0.138298	4	165.5	0.768361
yjcE	CDS	0	0.000491721	3323	30	2	-0.5	5	144.5	0.945109
glpD.5UTR	5UTR	0	0.000488428	3309	115	1	-1	4	68	0.908524
rpsT	CDS	0	0.000488036	3296	285	2	-0.5	3	123	0.872694
yibF.5UTR	5UTR	0	0.000486855	3256	13	1	-1	5	37	0.972973
hdhA.5UTR	5UTR	0	0.000485847	3339	13	1	-1	5	37	0.972973
ftsL	CDS	0	0.000483725	3345	23	1	-1	4	22	0.954545
ptsP	CDS	0	0.000481535	3194	15	1	-1	3	8	0.875
thrS	CDS	0	0.000480523	3294	161	3	-0.333333	4	236	0.981694
dacC	CDS	0	0.000480154	3375	27	1	-1	5	68	0.908524
ybbY	CDS	0	0.000477407	3304	34	1	-1	6	236	0.845389
yqeG	CDS	0	0.000476881	3285	35	1	-1	3	15	0.822082
yiaV.AS	AS	0	0.000476326	3348	99	1	-0.474747	5	282	0.983117
cysJ	CDS	0	0.000474161	3259	27	1	-1	5	68	0.908524
yggN	CDS	0	0.000474077	3204	10	1	-1	6	85	0.986465
glf	CDS	0	0.00047316	3240	141	1	-1	5	236	0.845389
ycbJ	CDS	0	0.000473128	3266	140	3	-0.333333	4	221	0.981694
sdhE	CDS	0	0.000472114	3354	12	1	-1	5	37	0.972973
atpB	CDS	0	0.000471775	3249	25	1	-1	4	24	0.958333
sbmA	CDS	0	0.000469712	3307	33	1	-1	6	236	0.845389
ybeL	CDS	0	0.000465684	3364	25	1	-1	5	60	0.969744
damX	CDS	0	0.000464674	3287	64	2	-0.5	4	125.5	0.838287
rpsS	CDS	0	0.000463175	3266	14	1	-1	3	8	0.875
yqjC	CDS	0	0.000461939	3326	24	1	-1	3	11	0.909091
amyA	CDS	0	0.000460192	3288	46	2	-0.5	5	228.5	0.913541
yeaQ	CDS	0	0.000459041	3376	133	1	-1	5	236	0.845389
araJ.5UTR	5UTR	0	0.000456401	3299	502	1	-1	4	236	0.845389
nrdD.5UTR	5UTR	0	0.00045564	3307	67	2	-0.246269	3	117	0.570341
atpE	CDS	0	0.000455255	3261	46	1	-1	4	37	0.972973
hemA	CDS	0	0.000455085	3215	20	1	-1	4	22	0.954545
yeaC	CDS	0	0.000454565	3312	223	1	-1	5	282	0.983117
glyQ	CDS	0	0.000454252	3264	53	1	-1	6	282	0.983117
borD.5UTR	5UTR	0	0.000453078	3225	15	1	-1	4	42	0.4516
rnlA	CDS	0	0.000452395	3269	38	1	-1	6	221	0.981694
mutY.AS	AS	0	0.000451213	3261	23	1	-1	5	68	0.908524
lsrR	CDS	0	0.000446594	3283	36	1	-1	6	221	0.981694
yebZ	CDS	0	0.000445873	3306	92	2	-0.5	4	144.5	0.945109
ybfA	CDS	0	0.000439675	3386	117	1	-1	5	236	0.845389
gmr	CDS	0	0.000436338	3298	89	2	-0.5	4	146	0.941559
serT	tRNA	0	0.000436074	3331	326	1	-1	2	27	0.962963
ymgA	CDS	0	0.000435962	3287	21	1	-1	5	60	0.969744
deoD	CDS	0	0.000435308	3282	17	1	-1	4	22	0.954545
aceF	CDS	0	0.000434109	3293	12	1	-1	3	8	0.875
ansB	CDS	0	0.000431655	3299	112	1	-1	5	236	0.845389
sdhE.5UTR	5UTR	0	0.000431637	3323	22	1	-1	4	49	0.553605
yegT	CDS	0	0.000430086	3244	10	1	-1	7	282	0.983117
zwf	CDS	0	0.000428895	3204	111	1	-1	5	236	0.845389
dcrB	CDS	0	0.000428753	3360	10	1	0	3	28	0.80378
fabF	CDS	0	0.000427497	3272	28	1	-1	3	15	0.839981
opgE	CDS	0	0.000426351	3316	26	1	-1	6	236	0.845389
yeaG.5UTR	5UTR	0	0.000425392	3271	12	1	-1	4	18	0.944444
ompT	CDS	0	0.000425189	3316	109	2	-0.5	4	175	0.945821
yhjE	CDS	0	0.000424098	3271	21	1	-1	4	49	0.553605
ftsN	CDS	0	0.000423485	3367	10	1	-1	2	4	0.75
pgpB.AS	AS	0	0.000421043	3265	44	1	-1	6	282	0.983117
ucpA	CDS	0	0.000419862	3335	79	2	-0.0822785	4	259	0.914253
oppD	CDS	0	0.000419077	3281	106	1	-1	5	236	0.845389
zapC	CDS	0	0.000416566	3278	85	2	-0.5	4	160.5	0.915927
ribF	CDS	0	0.000415515	3338	19	1	-1	5	68	0.908524
ygdI	CDS	0	0.000415242	3413	18	1	-1	4	24	0.958333
pgpB	CDS	0	0.000413581	3257	100	1	-1	5	236	0.845389
nrfD	CDS	0	0.000412916	3336	23	1	-1	6	236	0.845389
amiA.5UTR	5UTR	0	0.000412865	3295	15	1	-1	4	22	0.954545
putA.EST3UTR	3UTR	0	0.000412487	3245	11	1	-1	4	18	0.944444
malG	CDS	0	0.000411315	3325	178	1	-1	5	282	0.983117
yaiZ	CDS	0	0.000404486	3318	95	1	-1	5	236	0.845389
yadD	CDS	0	0.000404084	3378	179	2	-0.5	4	251.5	0.982406
rseA.rpoE.IGT	IGT	0	0.000403622	3278	23	1	-1	3	15	0.831186
leuT.proM.IGT_AS	AS	0	0.000403325	3261	18	1	-1	5	79	0.832987
narP	CDS	0	0.000401457	3343	18	1	-1	5	79	0.832987
mepH.AS	AS	0	0.000400266	3333	22	1	-1	6	236	0.845389
luxS	CDS	0	0.000399521	3248	93	1	-1	5	236	0.845389
ydhC	CDS	0	0.000399007	3320	32	2	-0.5	5	228.5	0.913541
phoP	CDS	0	0.000397978	3227	48	1	-0.770833	4	79	0.832987
msyB	CDS	0	0.000394706	3301	42	1	-1	3	42	0.4516
yjhI	CDS	0	0.000392712	3278	26	1	-1	6	221	0.981694
emrA	CDS	0	0.000392411	3355	112	1	-1	5	221	0.981694
yeeE	CDS	0	0.000391961	3267	89	1	-1	5	236	0.845389
yjiT.mcrC.IGR	IGR	0	0.000388923	3357	15	1	-1	5	60	0.969744
ytfJ.ytfK.IGR	IGR	0	0.000387707	3196	45	2	-0.5	3	46	0.933429
artI	CDS	0	0.000386397	3275	106	1	-1	4	85	0.986465
glgC	CDS	0	0.000385486	3305	26	1	-1	5	85	0.986465
hcaR	CDS	0	0.000383279	3339	24	1	-1	6	221	0.981694
ppsR.ppsA.IGR	IGR	0	0.000380086	3185	34	1	-1	6	282	0.983117
lapB.pyrF.IGT	IGT	0	0.00037552	3317	33	1	-1	6	282	0.983117
ycaK.EST3UTR	3UTR	0	0.000374565	3310	19	1	-1	3	15	0.822082
malP.malT.IGR	IGR	0	0.000374431	3318	59	1	-1	4	68	0.908524
insA-7	CDS	0	0.000373474	3298	53	2	-0.5	4	152	0.876956
crp	CDS	0	0.000372605	3293	485	1	-0.936082	4	282	0.983117
crr	CDS	0	0.000372531	3256	50	2	-0.5	3	53.5	0.947408
moaA	CDS	0	0.000371923	3268	31	1	-0.645161	4	79	0.832987
pykA	CDS	0	0.00037038	3279	73	2	-0.5	4	180.5	0.908052
slyB.5UTR	5UTR	0	0.000370148	3274	14	1	-1	5	68	0.908524
ydaN	CDS	0	0.000370019	3324	18	1	-1	6	236	0.845389
yhcB	CDS	0	0.000368109	3400	90	2	-0.5	4	183.5	0.984791
ygfZ	CDS	0	0.000365766	3299	54	1	-1	4	68	0.908524
glpD.yzgL.IGR	IGR	0	0.000364205	3274	23	1	-1	5	85	0.986465
ymgE	CDS	0	0.000362251	3255	71	1	-1	5	236	0.845389
hybO	CDS	0	0.000361762	3241	36	2	-0.5	4	146.5	0.762771
ligA	CDS	0	0.000358804	3255	123	1	-1	5	282	0.983117
yciG.5UTR	5UTR	0	0.000358653	3248	14	1	-1	4	49	0.553605
emrD	CDS	0	0.000358305	3266	73	1	-1	5	236	0.845389
ydcI	CDS	0	0.000355748	3256	125	1	-1	5	282	0.983117
fieF	CDS	0	0.00035544	3303	70	1	-1	5	236	0.845389
dmsD	CDS	0	0.000354581	3378	12	1	-1	5	60	0.969744
yfcA	CDS	0	0.000354155	3323	11	1	-1	3	14	0.708901
ybaQ	CDS	0	0.000352136	3119	13	1	-1	5	79	0.832987
recA	CDS	0	0.000352105	3232	48	2	-0.0833333	3	142.5	0.699497
malK	CDS	0	0.000351916	3259	10	1	-1	3	10	0.9
ychN	CDS	0	0.000350328	3371	70	3	-0.333333	4	236	0.981694
wzzB	CDS	0	0.000349794	3302	168	2	-0.5	3	129	0.977334
hemX	CDS	0	0.000349372	3280	61	2	-0.5	4	159.5	0.978045
cycA.fklB.IGR	IGR	0	0.000348807	3224	27	1	-1	6	282	0.983117
waaU	CDS	0	0.000348227	3312	47	1	-1	4	60	0.969744
rpmI.infC.IGT	IGT	0	0.000348062	3270	12	1	-1	3	11	0.909091
aspA.5UTR	5UTR	0	0.000345956	3199	34	1	-1	3	26	0.79506
pspB	CDS	0	0.000344781	3370	11	1	-1	5	60	0.969744
serA	CDS	0	0.000343697	3299	34	2	-0.5	4	118	0.910838
yniA	CDS	0	0.000343611	3282	45	2	-0.5	4	152	0.876956
ampE	CDS	0	0.000340411	3288	62	1	-1	5	236	0.845389
sthA	CDS	0	0.000340288	3371	32	2	-0.5	4	148	0.784082
ymfI.AS	AS	0	0.000338365	3321	14	1	-1	6	236	0.845389
rfbB	CDS	0	0.000336916	3339	75	1	-1	5	221	0.981694
glmU	CDS	0	0.000336318	3313	88	2	-0.5	3	120.5	0.792035
mscL	CDS	0	0.000336047	3256	80	2	-0.5	4	228.5	0.913541
proQ.EST5UTR	5UTR	0	0.000334583	3223	46	1	-1	3	27	0.962963
yqiB	CDS	0	0.000334389	3203	60	1	-1	5	236	0.845389
ycgB	CDS	0	0.000334307	3234	18	1	-1	5	85	0.986465
rtcA	CDS	0	0.000330407	3363	13	1	-1	6	236	0.845389
bamA.skp.IGT	IGT	0	0.000330157	3298	897	1	-0.93311	3	221	0.981694
yeeN	CDS	0	0.000329566	3410	20	1	-1	4	37	0.972973
rfbC	CDS	0	0.000326539	3294	69	1	-1	5	221	0.981694
yjgR	CDS	0	0.000324623	3372	17	1	-1	5	85	0.986465
nadR	CDS	0	0.00032457	3324	16	1	-1	6	221	0.981694
folC	CDS	0	0.000323741	3355	70	1	-1	3	37	0.972973
hypE	CDS	0	0.000323406	3319	387	1	-1	4	282	0.983117
agp	CDS	0	0.000323403	3278	75	2	-0.5	4	228.5	0.913541
yobF.5UTR	5UTR	0	0.000323327	3339	222	1	-1	4	236	0.845389
ampH	CDS	0	0.000323219	3257	68	1	-1	5	221	0.981694
ftsW	CDS	0	0.000322725	3335	55	1	-1	5	236	0.845389
ydcD	CDS	0	0.000321782	3371	66	1	-1	5	221	0.981694
leuP	tRNA	0	0.000320405	3281	597	2	-0.5	2	154.5	0.97304
ftsB.EST5UTR	5UTR	0	0.000320201	3330	10	1	-1	5	79	0.832987
ubiA	CDS	0	0.000320148	3345	16	1	-1	5	85	0.986465
osmY	CDS	0	0.000318625	3287	97	2	-0.5	4	251.5	0.982406
fadL.yfcZ.IGR	IGR	0	0.000316569	3272	12	1	-1	6	236	0.845389
gcvT	CDS	0	0.000316147	3264	325	2	-0.401538	3	282	0.945821
ptsG	CDS	0	0.000312726	3326	203	1	-1	4	236	0.845389
kefB	CDS	0	0.000311809	3339	35	2	-0.5	4	148.5	0.907152
cas2	CDS	0	0.000311721	3279	14	1	-1	6	221	0.981694
ung	CDS	0	0.000311003	3328	15	1	-1	5	85	0.986465
kdgR	CDS	0	0.000310243	3266	15	1	-1	5	85	0.986465
bolA	CDS	0	0.000309778	3305	195	1	-1	4	236	0.845389
fdnG	CDS	0	0.000309508	3335	25	1	-1	3	26	0.79506
mscK.5UTR	5UTR	0	0.000307248	3344	11	1	-1	6	236	0.845389
ytjA	CDS	0	0.000306283	3367	233	1	-1	4	221	0.981694
upp	CDS	0	0.000302837	3314	11	1	-1	3	15	0.839981
acrA.5UTR	5UTR	0	0.000302699	3312	16	1	-1	4	37	0.972973
argP	CDS	0	0.000302479	3315	84	1	-1	5	282	0.983117
yggX.mltC.IGT	IGT	0	0.000302468	3321	33	1	-1	3	49	0.553605
yjjU	CDS	0	0.000301636	3297	184	1	-1	4	236	0.845389
lrp.5UTR	5UTR	0	0.000300982	3354	85	2	-0.5	3	118	0.90644
crcB	CDS	0	0.000299513	3278	44	1	-1	5	236	0.845389
rpoH.5UTR	5UTR	0	0.000297252	3285	35	1	-1	4	79	0.832987
yigA	CDS	0	0.00029658	3248	19	1	-1	6	282	0.983117
yqjA	CDS	0	0.000296575	3280	44	1	-1	5	236	0.845389
atpI	CDS	0	0.000296254	3246	172	1	-1	4	236	0.845389
napF	CDS	0	0.000294842	3299	305	1	-1	4	282	0.983117
sdaC.ygdH.IGR	IGR	0	0.000293869	3275	13	1	-1	5	85	0.986465
arfB	CDS	0	0.000293712	3308	211	1	-1	4	221	0.981694
aegA	CDS	0	0.000291431	3268	76	1	-1	5	282	0.983117
dmlR	CDS	0	0.000291354	3311	32	1	-1	4	79	0.832987
yqaB	CDS	0	0.000291338	3346	13	1	-1	5	85	0.986465
paaX	CDS	0	0.000291125	3277	207	1	-1	4	221	0.981694
yihG	CDS	0	0.000289863	3320	12	1	-1	6	221	0.981694
yahO.5UTR	5UTR	0	0.000288197	3351	18	1	-1	3	42	0.4516
ybiO	CDS	0	0.000287668	3276	40	1	-1	5	236	0.845389
rihA	CDS	0	0.000284362	3279	14	1	0	2	49	0.553605
mtfA	CDS	0	0.000284302	3306	157	1	-1	4	236	0.845389
lysS	CDS	0	0.000284109	3287	16	1	-1	3	18	0.944444
uspB.EST3UTR	3UTR	0	0.000283759	3289	49	1	-1	3	37	0.972973
acrB	CDS	0	0.000283749	3362	26	1	-1	3	24	0.958333
yjeI	CDS	0	0.000283576	3369	49	1	-1	5	221	0.981694
cysA	CDS	0	0.000282709	3266	69	1	-1	5	282	0.983117
rpiB.5UTR	5UTR	0	0.000282171	3242	11	1	-1	6	221	0.981694
nrfA	CDS	0	0.000281036	3276	11	1	-1	6	221	0.981694
rppH	CDS	0	0.000278727	3351	550	1	-1	3	236	0.845389
insA-4	CDS	0	0.000277911	3288	37	1	-1	5	236	0.845389
yohD	CDS	0	0.000277071	3269	37	1	-1	5	236	0.845389
ubiC	CDS	0	0.000276398	3243	151	1	-1	4	236	0.845389
waaF	CDS	0	0.000275181	3243	36	1	-1	5	236	0.845389
yfcD	CDS	0	0.000275139	3241	186	2	-0.5	3	228.5	0.913541
ilvM	CDS	0	0.000274214	3313	26	1	-1	3	49	0.553605
hsdR	CDS	0	0.000272851	3341	24	1	-1	4	60	0.969744
rluF	CDS	0	0.000271949	3310	10	1	-1	6	221	0.981694
rlmE	CDS	0	0.000270975	3221	25	1	-1	4	60	0.969744
cysU	CDS	0	0.000269869	3286	10	1	-1	5	85	0.986465
cydD	CDS	0	0.000269797	3316	102	1	-1	3	79	0.832987
smrB	CDS	0	0.000266238	3334	59	1	-1	5	282	0.983117
asr	CDS	0	0.000264935	3338	24	1	-1	4	60	0.969744
dsbA	CDS	0	0.000264932	3300	61	2	-0.5	3	118	0.910838
ycaQ	CDS	0	0.000263039	3259	25	1	-1	4	79	0.832987
yfgO	CDS	0	0.000262573	3341	32	1	-1	5	236	0.845389
fumA	CDS	0	0.000261057	3328	122	3	-0.333333	3	236	0.981694
yajR	CDS	0	0.000260191	3385	31	1	-1	5	236	0.845389
ymbA	CDS	0	0.000259537	3288	109	3	-0.333333	3	221	0.981694
rsmI	CDS	0	0.000259435	3240	13	1	-1	6	282	0.983117
lhgO	CDS	0	0.000259204	3315	66	2	-0.5	3	119.5	0.963069
ytfR	CDS	0	0.000256671	3252	12	1	-1	3	18	0.944444
folX	CDS	0	0.000256557	3312	17	1	-1	3	28	0.80378
araJ	CDS	0	0.000256422	3320	149	1	-1	4	221	0.981694
minC	CDS	0	0.000251221	3268	36	1	-1	5	221	0.981694
hslV	CDS	0	0.000250522	3167	14	1	-1	3	26	0.79506
yghJ	CDS	0	0.000248599	3225	21	1	-1	4	79	0.832987
priB	CDS	0	0.000247604	3176	201	1	-1	4	282	0.983117
gntP	CDS	0	0.000246366	3279	12	1	-1	3	42	0.4516
ylaC.maa.IGR	IGR	0	0.000246083	3263	11	1	-1	6	282	0.983117
rybA	other-ncRNA	0	0.000245358	3363	21	1	-1	4	79	0.832987
slyB	CDS	0	0.000245305	3352	348	1	-0.91092	3	236	0.845389
rlmI	CDS	0	0.000244942	3307	188	1	-1	4	282	0.983117
btuE.btuC.IGT	IGT	0	0.000244541	3284	48	1	-1	5	282	0.983117
ldtE	CDS	0	0.000241016	3284	20	1	-1	4	79	0.832987
sohB	CDS	0	0.000240604	3256	26	1	-1	5	236	0.845389
arcA.5UTR	5UTR	0	0.00024053	3219	32	1	-1	4	85	0.986465
ynfF	CDS	0	0.000239352	3314	19	1	-1	4	68	0.908524
trxA	CDS	0	0.000239184	3310	31	1	-1	4	85	0.986465
sdhC.5UTR	5UTR	0	0.000235802	3340	71	1	-1	3	79	0.832987
queE	CDS	0	0.00023579	3283	45	1	-1	5	282	0.983117
entD	CDS	0	0.00023422	3303	10	1	-1	6	282	0.983117
hflX.hflK.IGT	IGT	0	0.000233954	3263	221	2	-0.5	2	155	0.893448
ybiV.ybiW.IGR	IGR	0	0.000233747	3234	24	1	-1	5	236	0.845389
nlpE	CDS	0	0.000232723	3306	29	1	-1	5	221	0.981694
clpB	CDS	0	0.000230713	3305	60	2	-0.5	3	157.5	0.839188
yajC	CDS	0	0.000230181	3314	95	1	-1	4	236	0.845389
lsrC	CDS	0	0.00022894	3301	23	1	-1	5	236	0.845389
yegP	CDS	0	0.0002271	3304	27	1	-1	4	85	0.986465
gpmA	CDS	0	0.000226962	3287	141	2	-0.5	3	259	0.914253
rsmB	CDS	0	0.0002268	3373	11	1	-1	3	26	0.79506
rsmA	CDS	0	0.000225225	3231	78	1	-0.628205	4	282	0.983117
secM	CDS	0	0.000224527	3328	109	1	-1	4	221	0.981694
acs	CDS	0	0.000224498	3350	48	2	-0.5	3	165.5	0.768361
rcsD	CDS	0	0.000224245	3333	60	2	-0.5	3	150	0.907341
insCD-1	CDS	0	0.000222372	3262	26	1	-1	5	221	0.981694
dinD	CDS	0	0.000221687	3261	15	1	-1	4	60	0.969744
mcrA	CDS	0	0.000218332	3299	25	1	-1	5	221	0.981694
pitB	CDS	0	0.000217848	3257	20	1	-1	5	236	0.845389
mscS	CDS	0	0.000217833	3243	14	1	-1	4	68	0.908524
rlmD	CDS	0	0.0002175	3290	15	1	-1	4	79	0.832987
yqjC.yqjD.IGT	IGT	0	0.000216378	3306	34	1	-1	2	26	0.79506
dnaK	CDS	0	0.000216163	3423	122	2	-0.5	3	259	0.914253
ftsK	CDS	0	0.000213687	3300	77	1	-1	4	236	0.845389
ycjD	CDS	0	0.000212163	3275	14	1	-1	4	79	0.832987
pepP	CDS	0	0.000212063	3338	33	1	-1	5	282	0.983117
ybhQ	CDS	0	0.000211083	3252	76	1	-1	4	236	0.845389
uspA.5UTR	5UTR	0	0.000208446	3248	341	1	-1	3	221	0.981694
dadA.5UTR	5UTR	0	0.000207921	3390	71	1	-1	4	236	0.845389
yhaV	CDS	0	0.000207678	3182	88	1	-1	4	221	0.981694
yqcA	CDS	0	0.000205209	3365	31	1	-1	5	282	0.983117
zitB	CDS	0	0.000204869	3267	21	1	-1	5	221	0.981694
cyoA.5UTR	5UTR	0	0.000204861	3289	22	1	-1	3	37	0.972973
ybfL	CDS	0	0.000204818	3362	31	2	-0.5	4	251.5	0.982406
yqeC	CDS	0	0.000203515	3295	121	1	-1	4	282	0.983117
insH-3.lnt.IGR	IGR	0	0.000203261	3364	21	1	-1	4	85	0.986465
gltX	CDS	0	0.000203229	3266	68	1	-1	4	236	0.845389
metI	CDS	0	0.000202633	3315	12	1	-1	4	68	0.908524
potA.pepT.IGR	IGR	0	0.000202577	3343	12	1	-1	4	68	0.908524
arcZ.elbB.IGR	IGR	0	0.000202362	3282	29	1	-1	5	282	0.983117
dpiB	CDS	0	0.000202254	3332	16	1	-1	5	236	0.845389
ybiB	CDS	0	0.000202021	3343	12	1	-1	4	68	0.908524
ydcU	CDS	0	0.000200899	3311	20	1	-1	5	221	0.981694
ydhS.EST5UTR	5UTR	0	0.000198273	3265	11	1	-1	3	49	0.553605
argE.ppc.IGR	IGR	0	0.000197874	3349	28	1	-1	5	282	0.983117
rffC	CDS	0	0.000197682	3319	10	1	-1	3	24	0.958333
lptD	CDS	0	0.000196958	3337	30	1	-1	2	22	0.954545
tehA	CDS	0	0.000196743	3266	75	1	-1	4	221	0.981694
yaeP	CDS	0	0.000195934	3347	110	1	-1	4	282	0.983117
yqeB	CDS	0	0.000195911	3349	76	1	-1	4	221	0.981694
rcsC.rcsB.IGR	IGR	0	0.000195145	3356	19	1	-1	3	37	0.972973
hdeD.5UTR	5UTR	0	0.00019481	3332	19	1	-1	5	221	0.981694
ygiW	CDS	0	0.000194788	3395	27	1	-1	5	282	0.983117
dapB	CDS	0	0.000194447	3315	18	1	-1	5	221	0.981694
tabA	CDS	0	0.000193918	3355	27	1	-1	5	282	0.983117
rpsK	CDS	0	0.000193666	3251	225	1	-1	3	236	0.845389
yedI	CDS	0	0.000192732	3288	18	1	-1	5	221	0.981694
cyoA	CDS	0	0.000192426	3317	19	1	-1	3	37	0.972973
bax.AS	AS	0	0.000191632	3288	11	1	-1	4	79	0.832987
yhiJ.yhiI.IGR	IGR	0	0.000191626	3261	72	1	-1	4	221	0.981694
cbpM	CDS	0	0.000189998	3383	58	1	-1	4	236	0.845389
ddlB	CDS	0	0.00018955	3287	17	1	-1	4	85	0.986465
ldtD.ycbK.IGR	IGR	0	0.000188799	3310	65	1	-1	3	85	0.986465
uspA	CDS	0	0.000188654	3302	375	1	-1	3	282	0.983117
yfiE	CDS	0	0.000188627	3326	14	1	-1	5	236	0.845389
fimA.fimE.IGR	IGR	0	0.000188464	3352	14	1	-1	5	236	0.845389
astC	CDS	0	0.00018716	3352	24	1	-1	5	282	0.983117
fbp.EST3UTR	3UTR	0	0.000186392	3343	24	1	-1	5	282	0.983117
yjeM	CDS	0	0.000185627	3312	13	1	-1	5	236	0.845389
anmK	CDS	0	0.000183682	3362	16	1	-1	5	221	0.981694
ydjF	CDS	0	0.000183538	3383	16	1	-1	5	221	0.981694
ydbH	CDS	0	0.000182759	3298	16	1	-1	5	221	0.981694
insA-2	CDS	0	0.000182725	3342	52	1	-1	4	236	0.845389
rcsB	CDS	0	0.000182558	3222	32	1	-1	3	60	0.969744
ccmF	CDS	0	0.000181962	3299	10	1	-1	4	79	0.832987
amn	CDS	0	0.000181609	3308	35	1	-1	3	68	0.908524
uup	CDS	0	0.000181538	3347	92	1	-1	4	282	0.983117
G0-10697.ychE.IGR	IGR	0	0.000181108	3314	22	1	-1	5	282	0.983117
evgA.5UTR	5UTR	0	0.000181104	3311	15	1	-1	5	221	0.981694
pgi	CDS	0	0.000180676	3270	344	1	-1	3	282	0.983117
preT	CDS	0	0.000179505	3250	88	1	-1	4	282	0.983117
yniC	CDS	0	0.000179395	3304	15	1	-1	5	221	0.981694
metN	CDS	0	0.00017934	3350	22	1	-1	5	282	0.983117
yqfA	CDS	0	0.000178992	3334	60	1	-1	4	221	0.981694
dapA	CDS	0	0.0001782	3349	15	1	-1	3	37	0.972973
nadE.5UTR	5UTR	0	0.000178022	3314	47	1	-1	4	236	0.845389
aceF.lpd.IGT	IGT	0	0.00017762	3371	48	1	-1	4	236	0.845389
pspF.AS	AS	0	0.000176792	3191	12	1	-1	5	236	0.845389
yhhT	CDS	0	0.000176664	3246	14	1	-1	4	85	0.986465
yhiD	CDS	0	0.000176343	3289	14	1	-1	5	221	0.981694
dadA	CDS	0	0.00017562	3152	31	1	-1	3	60	0.969744
tatE	CDS	0	0.000174731	3415	14	1	-1	5	221	0.981694
argR.mdh.IGR	IGR	0	0.000174725	3321	14	1	-1	5	221	0.981694
rho	CDS	0	0.000174605	3345	21	1	-1	2	22	0.908352
gapA	CDS	0	0.000174393	3270	168	1	-1	3	236	0.845389
ylcI.ybcW.IGR	IGR	0	0.000173816	3219	82	1	-1	4	282	0.983117
hslR	CDS	0	0.00017265	3313	20	1	-1	5	282	0.983117
fadD	CDS	0	0.000171489	3293	45	1	-1	4	236	0.845389
fabG	CDS	0	0.000170575	3285	156	1	-1	3	236	0.845389
csiE	CDS	0	0.000170429	3271	15	1	0	2	79	0.832987
acrR.AS	AS	0	0.000169123	3343	76	1	-1	4	282	0.983117
ybiA	CDS	0	0.00016909	3310	19	1	-1	5	282	0.983117
cobC.rsfS.IGR	IGR	0	0.000167348	3200	10	1	-1	5	236	0.845389
ymdF	CDS	0	0.000165672	3256	41	1	-1	4	236	0.845389
mglC	CDS	0	0.000165455	3295	18	1	-1	5	282	0.983117
yjfY	CDS	0	0.000164989	3384	70	1	-1	4	282	0.983117
mntH	CDS	0	0.000164746	3270	39	1	-1	4	236	0.845389
leuS	CDS	0	0.000162689	3335	24	2	-0.5	3	148	0.907566
ftsE	CDS	0	0.000162372	3331	38	1	-1	4	236	0.845389
ampD	CDS	0	0.00016225	3324	12	1	-1	3	37	0.972973
nuoL	CDS	0	0.000161245	3303	37	1	-1	4	236	0.845389
thrL.5UTR	5UTR	0	0.000161195	3303	233	1	-1	0	49	0.553605
alr	CDS	0	0.00016082	3284	38	1	-1	4	236	0.845389
actP	CDS	0	0.0001603	3281	26	1	-1	3	79	0.832987
btuE	CDS	0	0.000159701	3258	11	1	-1	5	221	0.981694
cyoB	CDS	0	0.00015836	3255	132	1	-1	3	236	0.845389
mlaF	CDS	0	0.000158068	3201	61	1	-1	4	282	0.983117
yghZ	CDS	0	0.000157452	3251	134	1	-1	3	236	0.845389
ydhL	CDS	0	0.000156642	3323	63	1	-1	4	282	0.983117
prlC	CDS	0	0.000155951	3277	62	1	-1	4	282	0.983117
gltK	CDS	0	0.000155177	3304	24	1	-1	3	79	0.832987
yfhM	CDS	0	0.000155014	3298	154	1	-1	3	221	0.981694
sra.bdm.IGT	IGT	0	0.000154831	3295	39	1	-1	3	85	0.986465
gadC.AS	AS	0	0.000154432	3363	59	1	-1	4	282	0.983117
ycjG	CDS	0	0.00015432	3285	15	1	-1	5	282	0.983117
cydB	CDS	0	0.000153171	3256	120	1	-1	3	236	0.845389
crcB.tatE.IGR	IGR	0	0.000152534	3281	32	1	-1	4	236	0.845389
crp.5UTR	5UTR	0	0.000152	3242	150	1	-1	3	221	0.981694
mnmE	CDS	0	0.000151927	3347	58	1	-1	4	282	0.983117
yffS	CDS	0	0.000151813	3308	40	2	-0.5	3	228.5	0.913541
ydbJ	CDS	0	0.000150233	3317	39	1	-1	4	221	0.981694
mioC	CDS	0	0.0001502	3313	39	1	-1	4	221	0.981694
ibpA	CDS	0	0.000150187	3319	56	1	-1	4	282	0.983117
yciF.AS	AS	0	0.000150119	3397	26	1	-0.576923	4	282	0.983117
malK.lamB.IGT	IGT	0	0.000149736	3351	23	1	-1	3	79	0.832987
yjbR	CDS	0	0.000149166	3273	22	1	-1	3	68	0.908524
yebE	CDS	0	0.000148575	3169	37	1	-1	4	221	0.981694
nagZ	CDS	0	0.000148326	3266	38	1	-1	4	221	0.981694
tar	CDS	0	0.000147882	3325	203	1	-1	3	282	0.983117
yecA	CDS	0	0.000146795	3297	37	1	-1	4	221	0.981694
G0-10700	other-ncRNA	0	0.000145987	3225	198	1	-1	3	282	0.983117
gyrA	CDS	0	0.000145182	3331	46	2	-0.5	2	162	0.717359
slt.5UTR	5UTR	0	0.000144709	3276	32	1	-1	3	85	0.986465
lepB	CDS	0	0.000142102	3235	33	1	-1	4	221	0.981694
preA	CDS	0	0.000141908	3287	19	1	-1	3	79	0.832987
tktB	CDS	0	0.000141475	3383	48	1	-1	4	282	0.983117
tpx	CDS	0	0.00014144	3251	47	1	-1	4	282	0.983117
nuoM	CDS	0	0.000140771	3268	48	1	-1	4	282	0.983117
rutG	CDS	0	0.00014039	3319	27	1	-1	4	236	0.845389
betT	CDS	0	0.000140136	3319	47	1	-1	4	282	0.983117
pgpC	CDS	0	0.0001377	3246	25	1	-1	4	236	0.845389
insI-2.ydbC.IGR	IGR	0	0.000137371	3207	45	1	-1	4	282	0.983117
ypfJ	CDS	0	0.000137318	3341	31	1	-1	4	221	0.981694
yadH	CDS	0	0.000137224	3258	25	1	-1	4	236	0.845389
greA	CDS	0	0.00013699	3245	25	1	-1	4	236	0.845389
acpT	CDS	0	0.000136572	3284	30	1	-1	4	221	0.981694
rng	CDS	0	0.000135914	3268	30	1	-1	4	221	0.981694
mrp	CDS	0	0.000133771	3281	41	1	-1	4	282	0.983117
ygiM	CDS	0	0.000133434	3247	157	1	-1	3	282	0.983117
yqeI	CDS	0	0.000133038	3233	10	1	-1	5	282	0.983117
znuA	CDS	0	0.000132867	3292	16	1	-1	3	79	0.832987
yhgE	CDS	0	0.000131675	3268	28	1	-1	4	221	0.981694
waaZ.waaY.IGT	IGT	0	0.000131499	3286	38	1	-1	4	282	0.983117
cspC	CDS	0	0.000131478	3326	22	1	-1	4	236	0.845389
hupA	CDS	0	0.000131089	3241	27	1	-1	4	221	0.981694
oxyR	CDS	0	0.00013051	3235	22	1	-1	4	236	0.845389
mcbR.EST5UTR	5UTR	0	0.000129936	3361	39	1	-1	4	282	0.983117
emrD.tisB.IGR	IGR	0	0.000128731	3264	37	1	-1	4	282	0.983117
gcd.5UTR	5UTR	0	0.000128646	3264	101	1	-1	3	221	0.981694
cysQ	CDS	0	0.000128285	3358	21	1	-1	4	236	0.845389
fliF	CDS	0	0.000126721	3249	61	2	-0.5	2	180.5	0.908052
waaB	CDS	0	0.000126705	3416	20	1	-1	4	236	0.845389
rfbD	CDS	0	0.000126688	3283	25	1	-1	4	221	0.981694
ymfK	CDS	0	0.00012586	3301	25	1	-1	4	221	0.981694
gabD	CDS	0	0.000125815	3254	23	1	-1	3	85	0.986465
rssA.5UTR	5UTR	0	0.000124565	3317	11	1	-1	2	24	0.958333
glnP.glnH.IGT	IGT	0	0.00012456	3303	46	1	-1	2	60	0.969744
argP.5UTR	5UTR	0	0.000124182	3295	12	1	-1	3	60	0.969744
yejO	CDS	0	0.000123351	3426	70	1	-1	3	236	0.845389
rhlB	CDS	0	0.000122433	3332	33	1	-1	4	282	0.983117
rpsP.5UTR	5UTR	0	0.000122094	3289	23	1	-1	4	221	0.981694
blr	CDS	0	0.000121921	3287	33	1	-1	4	282	0.983117
dnaE	CDS	0	0.000120005	3253	17	1	-1	4	236	0.845389
potE	CDS	0	0.000119649	3278	31	1	-1	4	282	0.983117
ftsY	CDS	0	0.000118302	3319	66	1	-1	3	236	0.845389
rcdA	CDS	0	0.000118197	3357	21	1	-1	4	221	0.981694
oppA.5UTR	5UTR	0	0.000118182	3287	81	1	-1	3	221	0.981694
hycB.hycA.IGT	IGT	0	0.000117515	3288	21	1	-1	4	221	0.981694
yidC	CDS	0	0.000115978	3222	29	1	-1	4	282	0.983117
acpH	CDS	0	0.000115881	3316	16	1	-1	4	236	0.845389
yfjU.yfjT.IGR	IGR	0	0.000114991	3313	28	1	-1	4	282	0.983117
dadX	CDS	0	0.000114099	3222	19	1	-1	4	221	0.981694
tamB	CDS	0	0.000113509	3287	19	1	-1	4	221	0.981694
yncD	CDS	0	0.000113399	3328	10	1	-1	3	68	0.908524
ratB	CDS	0	0.000112688	3218	10	1	-1	3	68	0.908524
uspG.5UTR	5UTR	0	0.00011265	3295	15	1	-1	4	236	0.845389
folM.EST3UTR	3UTR	0	0.000112394	3248	97	1	-1	3	282	0.983117
yeaG	CDS	0	0.000112296	3256	10	1	-1	3	68	0.908524
putA	CDS	0	0.000111893	3340	19	1	-1	4	221	0.981694
fbp	CDS	0	0.000111488	3321	18	1	-1	4	221	0.981694
xanQ	CDS	0	0.000111393	3248	18	1	-1	4	221	0.981694
arsB	CDS	0	0.000111037	3358	14	1	-1	4	236	0.845389
yeaE	CDS	0	0.000110598	3286	26	1	-1	4	282	0.983117
pka	CDS	0	0.00010994	3320	10	1	-1	3	79	0.832987
menI	CDS	0	0.000109063	3285	51	1	-1	3	236	0.845389
cobS	CDS	0	0.000108294	3203	24	1	-1	4	282	0.983117
pepB	CDS	0	0.000108262	3362	17	1	-1	4	221	0.981694
rhaD.rhaA.IGT_AS	AS	0	0.000108189	3303	24	1	-1	4	282	0.983117
smtA	CDS	0	0.000108104	3396	51	1	-1	3	236	0.845389
rsgA	CDS	0	0.000107821	3284	24	1	-1	4	282	0.983117
purT	CDS	0	0.000107235	3323	51	1	-1	3	236	0.845389
frdD	CDS	0	0.000107167	3361	13	1	-1	4	236	0.845389
rcnR	CDS	0	0.000106743	3270	23	1	-1	4	282	0.983117
trpB	CDS	0	0.00010635	3272	23	1	-1	4	282	0.983117
gsiB	CDS	0	0.000106151	3312	23	1	-1	4	282	0.983117
rbsK	CDS	0	0.000105819	3283	23	1	-1	4	282	0.983117
yiaJ	CDS	0	0.00010374	3300	15	1	-1	4	221	0.981694
mhpT	CDS	0	0.000103645	3370	15	1	-1	4	221	0.981694
alsE	CDS	0	0.000103365	3269	47	1	-1	3	236	0.845389
secG	CDS	0	0.000103137	3293	12	1	-1	4	236	0.845389
tsx	CDS	0	0.000102658	3319	44	1	-1	3	236	0.845389
opgD.EST5UTR	5UTR	0	0.000102176	3237	77	1	-1	3	282	0.983117
adhE	CDS	0	0.000101572	3232	44	1	-1	3	236	0.845389
uspB.5UTR	5UTR	0	0.000101413	3328	79	1	-1	3	282	0.983117
gltA.5UTR	5UTR	0	0.000101265	3296	13	1	-1	3	85	0.986465
yciO.yciQ.IGT	IGT	0	0.000101137	3234	14	1	-1	4	221	0.981694
fabI	CDS	0	0.000101057	3248	14	1	-1	4	221	0.981694
recB	CDS	0	0.000101054	3331	21	1	-1	4	282	0.983117
dnaA	CDS	0	0.000100939	3294	20	1	-1	4	282	0.983117
mrr	CDS	0	0.000100478	3259	13	1	-1	4	221	0.981694
slp.dctR.IGT	IGT	0	9.94859e-05	3285	74	1	-1	3	282	0.983117
yafU.yafV.IGR	IGR	0	9.92516e-05	3218	14	1	-1	4	221	0.981694
hsdS	CDS	0	9.84499e-05	3348	19	1	-1	4	282	0.983117
yfeS	CDS	0	9.82807e-05	3256	13	1	-1	4	221	0.981694
dtpB.uspA.IGR	IGR	0	9.82029e-05	3325	13	1	-1	4	221	0.981694
yebE.yebF.IGR	IGR	0	9.80701e-05	3292	10	1	-1	4	236	0.845389
ycaM	CDS	0	9.77691e-05	3365	13	1	-1	4	221	0.981694
ygfZ.AS	AS	0	9.66959e-05	3207	18	1	-1	4	282	0.983117
ycgI	CDS	0	9.64261e-05	3314	12	1	-1	4	221	0.981694
prlC.5UTR	5UTR	0	9.62087e-05	3310	11	1	-1	3	85	0.986465
ybeD	CDS	0	9.42016e-05	3316	17	1	-1	4	282	0.983117
dppF	CDS	0	9.39628e-05	3202	66	1	-1	3	282	0.983117
ilvB	CDS	0	9.39444e-05	3248	35	1	-1	3	236	0.845389
rssB	CDS	0	9.35214e-05	3280	10	1	-1	3	85	0.986465
yqeB.yqeA.IGR	IGR	0	9.27979e-05	3287	17	1	-1	4	282	0.983117
lptB	CDS	0	9.26817e-05	3261	64	1	-1	3	282	0.983117
ybdK	CDS	0	9.24417e-05	3349	16	1	-1	4	282	0.983117
nuoE	CDS	0	9.23741e-05	3383	62	1	-1	3	282	0.983117
lepA	CDS	0	9.23442e-05	3229	10	1	-1	3	85	0.986465
ivy	CDS	0	9.23163e-05	3340	43	1	-1	3	221	0.981694
djlA	CDS	0	9.22239e-05	3232	16	1	-1	4	282	0.983117
ftsA	CDS	0	9.18649e-05	3339	33	1	-1	3	236	0.845389
nrdE	CDS	0	9.1739e-05	3235	15	1	-1	4	282	0.983117
osmE.5UTR	5UTR	0	9.09372e-05	3264	41	1	-1	3	221	0.981694
ylaB	CDS	0	9.05837e-05	3320	15	1	-1	4	282	0.983117
tolC.5UTR	5UTR	0	9.03047e-05	3297	15	1	-1	4	282	0.983117
polB.AS	AS	0	8.94917e-05	3296	32	1	-1	3	236	0.845389
ydgD	CDS	0	8.94119e-05	3308	10	1	-1	4	221	0.981694
der	CDS	0	8.88501e-05	3271	31	1	-1	3	236	0.845389
bioD.uvrB.IGR	IGR	0	8.87338e-05	3315	10	1	-1	4	221	0.981694
pmrD	CDS	0	8.82603e-05	3305	10	1	-1	4	221	0.981694
ygfF	CDS	0	8.81501e-05	3281	14	1	-1	4	282	0.983117
diaA	CDS	0	8.79452e-05	3281	14	1	-1	4	282	0.983117
pcm	CDS	0	8.74024e-05	3292	37	1	-1	3	221	0.981694
yicH	CDS	0	8.65692e-05	3224	14	1	-1	4	282	0.983117
lacA.lacY.IGT_AS	AS	0	8.63352e-05	3269	50	1	-1	3	282	0.983117
secD	CDS	0	8.629e-05	3243	183	1	-1	2	282	0.983117
puuR	CDS	0	8.54604e-05	3383	13	1	-1	4	282	0.983117
lptF	CDS	0	8.43444e-05	3325	49	1	-1	3	282	0.983117
waaL.AS	AS	0	8.41934e-05	3286	49	1	-1	3	282	0.983117
murG	CDS	0	8.36786e-05	3340	27	1	-1	3	236	0.845389
lysP	CDS	0	8.32468e-05	3226	26	1	-1	3	236	0.845389
ratA	CDS	0	8.32237e-05	3341	12	1	-1	4	282	0.983117
isrC	other-ncRNA	0	8.29031e-05	3289	12	1	-1	4	282	0.983117
msrA.5UTR	5UTR	0	8.28535e-05	3202	12	1	-1	4	282	0.983117
sugE.5UTR	5UTR	0	8.24457e-05	3258	12	1	-1	4	282	0.983117
zupT.ribB.IGR	IGR	0	8.2205e-05	3314	12	1	-1	4	282	0.983117
C0719.AS	AS	0	8.21318e-05	3279	12	1	-1	4	282	0.983117
cspD.clpS.IGR	IGR	0	8.14551e-05	3309	31	1	-1	3	221	0.981694
thrC	CDS	0	8.13156e-05	3293	12	1	-1	4	282	0.983117
ybaL	CDS	0	8.01213e-05	3256	23	1	-1	3	236	0.845389
rspA.AS	AS	0	7.96886e-05	3308	11	1	-1	4	282	0.983117
dsdC	CDS	0	7.93267e-05	3339	23	1	-1	3	236	0.845389
mutS.5UTR	5UTR	0	7.79287e-05	3380	39	1	-1	3	282	0.983117
ndh	CDS	0	7.78579e-05	3328	23	1	-1	3	236	0.845389
malE	CDS	0	7.77128e-05	3290	40	1	-1	3	282	0.983117
eptB	CDS	0	7.73856e-05	3237	21	1	-1	3	236	0.845389
tas	CDS	0	7.72407e-05	3284	10	1	-1	4	282	0.983117
dgt	CDS	0	7.69869e-05	3219	10	1	-1	4	282	0.983117
sppA	CDS	0	7.69448e-05	3252	39	1	-1	3	282	0.983117
atpC	CDS	0	7.62693e-05	3343	26	1	-1	3	221	0.981694
gcvP	CDS	0	7.62534e-05	3325	20	1	-1	3	236	0.845389
purA	CDS	0	7.57214e-05	3291	19	1	0	2	282	0.983117
folP	CDS	0	7.55714e-05	3332	25	1	-1	3	221	0.981694
ydhQ.5UTR	5UTR	0	7.53365e-05	3276	26	1	-1	3	221	0.981694
lexA	CDS	0	7.51571e-05	3239	25	1	-1	3	221	0.981694
gabT.gabP.IGT	IGT	0	7.51385e-05	3248	25	1	-1	3	221	0.981694
guaA.guaB.IGT	IGT	0	7.48117e-05	3293	35	1	-1	3	282	0.983117
plsB	CDS	0	7.45941e-05	3286	37	1	-1	3	282	0.983117
yaiL	CDS	0	7.45861e-05	3346	71	1	-1	2	236	0.845389
alaS	CDS	0	7.45684e-05	3350	24	1	-1	3	221	0.981694
yfgD	CDS	0	7.38815e-05	3303	35	1	-1	3	282	0.983117
lysR	CDS	0	7.36299e-05	3293	35	1	-1	3	282	0.983117
gltS	CDS	0	7.35854e-05	3298	19	1	-1	3	236	0.845389
eda	CDS	0	7.14169e-05	3294	17	1	-1	3	236	0.845389
rpoN	CDS	0	7.00891e-05	3244	30	1	-1	3	282	0.983117
maeB	CDS	0	6.99913e-05	3486	30	1	-1	3	282	0.983117
brnQ.5UTR	5UTR	0	6.96314e-05	3340	31	1	-1	3	282	0.983117
bamB	CDS	0	6.94328e-05	3305	21	1	-1	3	221	0.981694
adrA	CDS	0	6.91537e-05	3279	16	1	-1	3	236	0.845389
wbbK.insH-7.IGR	IGR	0	6.90894e-05	3333	20	1	-1	3	221	0.981694
ytfP	CDS	0	6.83277e-05	3354	19	1	-1	3	221	0.981694
nfrA	CDS	0	6.68783e-05	3388	27	1	-1	3	282	0.983117
speB.loiP.IGR	IGR	0	6.66651e-05	3270	27	1	-1	3	282	0.983117
rdgC	CDS	0	6.65879e-05	3296	15	1	-1	3	236	0.845389
asmA	CDS	0	6.53326e-05	3196	18	1	-1	3	221	0.981694
gltP	CDS	0	6.51672e-05	3306	25	1	-1	3	282	0.983117
tus	CDS	0	6.49729e-05	3362	14	1	-1	3	236	0.845389
mutS	CDS	0	6.42965e-05	3357	15	1	-1	2	85	0.986465
msbA	CDS	0	6.41727e-05	3247	17	1	-1	3	221	0.981694
xylF	CDS	0	6.3922e-05	3358	23	1	-1	3	282	0.983117
yfeC.5UTR	5UTR	0	6.32147e-05	3266	16	1	-1	3	221	0.981694
yaaX	CDS	0	6.29191e-05	3350	16	1	-1	3	221	0.981694
ybaM.mscK.IGR	IGR	0	6.26198e-05	3303	23	1	-1	3	282	0.983117
yafZ.ykfA.IGT_AS	AS	0	6.25353e-05	3305	16	1	-1	3	221	0.981694
yphC	CDS	0	6.24082e-05	3319	23	1	-1	3	282	0.983117
dusC	CDS	0	6.22099e-05	3351	12	1	-1	3	236	0.845389
fusA	CDS	0	6.21669e-05	3337	80	1	-1	2	282	0.983117
artM	CDS	0	6.16701e-05	3234	15	1	-1	3	221	0.981694
trxA.5UTR	5UTR	0	6.08248e-05	3319	21	1	-1	3	282	0.983117
yecE.AS	AS	0	6.0613e-05	3294	21	1	-1	3	282	0.983117
panD.5UTR	5UTR	0	5.98246e-05	3363	14	1	-1	3	221	0.981694
gsk	CDS	0	5.87483e-05	3210	19	1	-1	3	282	0.983117
gshA	CDS	0	5.87436e-05	3240	19	1	-1	3	282	0.983117
obgE	CDS	0	5.85892e-05	3391	13	1	-1	3	221	0.981694
selD	CDS	0	5.8579e-05	3236	19	1	-1	3	282	0.983117
yghJ.EST3UTR	3UTR	0	5.80422e-05	3350	69	1	-1	2	282	0.983117
clpX	CDS	0	5.72874e-05	3221	12	1	-1	3	221	0.981694
rseX.hchA.IGR	IGR	0	5.69872e-05	3323	18	1	-1	3	282	0.983117
feaB	CDS	0	5.6814e-05	3271	12	1	-1	3	221	0.981694
valS	CDS	0	5.65261e-05	3350	17	1	-1	3	282	0.983117
dnaT	CDS	0	5.63976e-05	3320	17	1	-1	3	282	0.983117
dppA.proK.IGR	IGR	0	5.5839e-05	3263	11	1	-1	3	221	0.981694
ydcV	CDS	0	5.56038e-05	3247	32	1	-1	2	236	0.845389
ydeK	CDS	0	5.54131e-05	3334	17	1	-1	3	282	0.983117
degQ	CDS	0	5.52986e-05	3184	10	1	-1	2	85	0.986465
phoA	CDS	0	5.5251e-05	3239	11	1	-1	3	221	0.981694
ynfE	CDS	0	5.47367e-05	3314	16	1	-1	3	282	0.983117
yegE.EST3UTR	3UTR	0	5.34989e-05	3249	15	1	-1	3	282	0.983117
talB	CDS	0	5.32794e-05	3286	15	1	-1	3	282	0.983117
yajL	CDS	0	5.29674e-05	3293	10	1	-1	3	221	0.981694
yhcF	CDS	0	5.21406e-05	3260	14	1	-1	3	282	0.983117
hisM.AS	AS	0	5.21263e-05	3283	14	1	-1	3	282	0.983117
ypjA	CDS	0	5.21101e-05	3300	14	1	-1	3	282	0.983117
ygfT	CDS	0	5.20046e-05	3352	14	1	-1	3	282	0.983117
kdsC	CDS	0	5.03007e-05	3277	45	1	-1	2	282	0.983117
ptrB	CDS	0	4.96752e-05	3335	12	1	-1	3	282	0.983117
yijD.AS	AS	0	4.94786e-05	3282	44	1	-1	2	282	0.983117
rcsC	CDS	0	4.94377e-05	3332	12	1	-1	3	282	0.983117
yphB	CDS	0	4.91081e-05	3263	12	1	-1	3	282	0.983117
ycgV	CDS	0	4.90497e-05	3277	12	1	-1	3	282	0.983117
ybiJ.EST3UTR	3UTR	0	4.89938e-05	3341	12	1	-1	3	282	0.983117
mutL	CDS	0	4.89283e-05	3258	12	1	-1	3	282	0.983117
relB	CDS	0	4.85511e-05	3312	23	1	-1	2	236	0.845389
yfdI.yfdK.IGR	IGR	0	4.5753e-05	3389	10	1	-1	3	282	0.983117
ynfC	CDS	0	4.564e-05	3280	10	1	-1	3	282	0.983117
mokB	CDS	0	4.29068e-05	3324	21	1	-1	2	221	0.981694
yoaJ	CDS	0	4.20867e-05	3205	21	1	-1	2	221	0.981694
chaB	CDS	0	4.13853e-05	3308	19	1	-1	2	221	0.981694
mglA	CDS	0	3.90299e-05	3351	25	1	-1	2	282	0.983117
rpoB	CDS	0	3.8114e-05	3313	23	1	-1	2	282	0.983117
yhjJ.dctA.IGR	IGR	0	3.64104e-05	3260	14	1	-1	2	221	0.981694
yahH.yahG.IGR	IGR	0	3.5975e-05	3177	19	1	-1	2	282	0.983117
ybcW.AS	AS	0	2.97203e-05	3285	11	1	-1	2	282	0.983117

## Sheet: Iron limitation
Name	Annotation	Known sRNA	sRNA Score	Test count	Total # of chimeric fragments	# of unique interactions	SIC Score	U-tract length	Median # of interactions of interactors	Median SIC score of interactors
ryhB	sRNA	1	0.961377	3454	72975	178	0.869846	9	1	-0.651066
gcvB	sRNA	1	0.930924	3392	78390	128	0.827447	8	1	-0.5
mgrR	sRNA	1	0.930347	3413	20572	96	0.923377	8	1	-1
chiX	sRNA	1	0.925248	3540	111459	23	0.954261	7	1	-1
cyaR	sRNA	1	0.891816	3470	42608	198	0.992978	6	1	-1
arcZ	sRNA	1	0.889777	3480	42440	204	0.971088	6	1	-1
fnrS	sRNA	1	0.789605	3427	12800	48	0.675182	8	1	-0.185112
uhpT.EST3UTR	3UTR	0	0.786496	3296	7400	94	0.989362	7	2	-0.5
cpxP.3UTR	3UTR	1	0.756792	3444	5159	57	0.887089	8	2	-0.5
uhpT	CDS	0	0.7518	3403	1298	31	0.929992	7	1	-1
glmZ	sRNA	1	0.740205	3493	20398	4	0.713722	7	1	-0.731699
sucD.EST3UTR	3UTR	0	0.734821	3280	5276	18	0.804566	6	1	-1
micA	sRNA	1	0.700927	3358	12936	46	0.715738	7	2	-0.5
omrB	sRNA	1	0.689028	3481	4250	73	0.747243	8	2	-0.326667
mcaS	sRNA	1	0.680672	3358	4423	34	0.866586	7	2	-0.75
fliC.fliA.IGR	IGR	0	0.671522	3228	5413	18	0.944444	7	2	-0.5
oxyS	sRNA	1	0.613886	3533	1196	26	0.922241	8	2	-0.5
micF	sRNA	1	0.601291	3456	6453	5	0.767147	8	3	-0.5
malG.3UTR	3UTR	0	0.595865	3334	1893	26	0.961538	7	2	-0.5
rprA	sRNA	1	0.579432	3486	905	19	0.947368	8	2	-0.5
glnA.3UTR	3UTR	1	0.555717	3481	1286	11	0.909091	6	1	-1
lpp.EST3UTR	3UTR	0	0.544662	3320	1196	2	0.5	8	1.5	-0.75
spf	sRNA	1	0.513904	3411	5172	58	0.707043	6	2	-0.5
ybiJ.ybiC.IGR	IGR	0	0.505687	3220	1468	18	0.929458	8	4	-0.173931
dsrA	sRNA	1	0.489554	3387	8003	11	0.861609	7	4	-0.25
omrA	sRNA	1	0.463612	3478	107	5	0.8	8	1	-1
motA.5UTR	5UTR	0	0.443509	3235	958	10	0.9	8	4	-0.266667
micL	sRNA	1	0.435263	3407	1346	8	0.759101	7	2	-0.5
sgrS	sRNA	1	0.421602	3436	817	5	0.633537	8	2	-0.433333
narK.narG.IGR	IGR	0	0.379583	3288	148	5	0.536486	7	1	-1
raiA	CDS	0	0.296424	3302	3102	6	0.138943	7	3	-0.307203
cspE	CDS	0	0.289872	3318	108	1	0	8	1	-1
dinI	CDS	0	0.2787	3386	98	1	0	8	1	-1
leuZ.yecA.IGR	IGR	1	0.24574	3480	5729	5	0.589143	7	7	-0.0281385
ykgH.EST3UTR	3UTR	0	0.245266	3311	670	15	0.933333	5	2	-0.333333
yhcN.EST3UTR	3UTR	0	0.237539	3363	147	3	0.666667	8	3	-0.333333
ompA.5UTR	5UTR	0	0.191656	3282	5466	10	0.0454446	4	1	0
glpX.3UTR	3UTR	0	0.191572	3300	318	5	0.8	7	4	-0.154988
dicF	sRNA	1	0.185999	3416	465	12	0.916667	5	2	-0.5
ompF	CDS	0	0.166922	3349	9830	15	-0.0176331	8	14	0.767147
metT.asnB.IGR	IGR	0	0.162541	3289	15	1	0	8	1	-1
hupB.5UTR	5UTR	0	0.161783	3218	4962	11	0.0259793	7	4	0.675182
flgL.EST3UTR	3UTR	0	0.152221	3337	150	2	0.5	7	2.5	-0.416667
cspA.3UTR	3UTR	0	0.145937	3293	27	2	0.5	7	1.5	-0.75
lpp	CDS	0	0.140604	3250	4459	9	-0.100571	8	8	0.759101
ymfH	CDS	0	0.139721	3330	116	3	0.666667	6	2	-0.5
rybB	sRNA	1	0.13257	3433	1110	6	0.0144144	7	3	0.0856346
yodB.serU.IGR	IGR	0	0.131009	3341	255	7	0.857143	6	4	-0.086478
yqiB	CDS	0	0.128602	3327	835	8	0.163623	5	2	-0.333333
rbsB.rbsK.IGT	IGT	0	0.10513	3362	436	3	0.666667	4	2	-0.442184
allE.EST3UTR	3UTR	0	0.104378	3249	85	2	0.5	7	5	-0.550285
fecA	CDS	0	0.0963421	3306	870	6	0.0356322	5	1	0.325544
cof	CDS	0	0.0950648	3248	230	1	-0.126087	8	4	-0.147862
ahpF	CDS	0	0.0892635	3373	204	3	0.666667	6	4	-0.101049
gadY	cis_AS_with_trans_t	1	0.0868567	3400	11	1	0	8	1	-1
yjgZ.insG.IGR	IGR	0	0.0859611	3212	82	1	0	5	1	-1
aceK	CDS	0	0.0843527	3289	26	1	0	6	1	-1
fadA.fre.IGR	IGR	0	0.0823061	3343	118	5	0.715254	7	9	-0.0176331
tdcG	CDS	0	0.0816801	3235	79	2	0.5	8	10.5	-0.146852
hupB	CDS	0	0.0760942	3380	3133	3	-0.0294712	7	24	0
hcaT	CDS	0	0.0746044	3343	18	1	0	6	1	-1
ompC.5UTR	5UTR	0	0.0738471	3343	1434	10	0.171269	5	4.5	0.181642
nanT.nanA.IGT	IGT	0	0.0735115	3261	717	3	0.647141	4	4	-0.198931
xylB.xylA.IGT	IGT	0	0.0675334	3269	36	2	0.5	7	4.5	-0.321429
bhsA	CDS	0	0.0647098	3276	94	2	0.5	7	6.5	-0.0810321
nmpC	CDS	0	0.0607798	3346	1032	6	0.303295	6	6	0.593671
ompC	CDS	0	0.0603977	3343	2072	9	-0.0604354	6	5	0.747243
ibpB.EST3UTR	3UTR	0	0.0595344	3258	26	1	0	7	2	-0.5
ptsG.5UTR	5UTR	0	0.057605	3355	376	3	0.118794	5	3.5	-0.282609
secF.EST3UTR	3UTR	0	0.0560314	3244	15	1	0	8	3	-0.333333
fliD	CDS	0	0.0504104	3294	97	3	0.347079	6	5	-0.2
tap	CDS	0	0.0487682	3343	16	1	0	5	1	-1
hns	CDS	0	0.0468188	3272	2777	4	-0.0814728	6	11	0.502081
allR	CDS	0	0.0458845	3301	12	1	0	7	2	-0.5
yhjH	CDS	0	0.0448587	3348	93	1	-0.419355	5	1	-0.580645
insH-1	CDS	0	0.0441289	3301	1573	6	0.471604	4	6	0.479154
fliC	CDS	0	0.0430703	3274	12434	17	-0.0437037	5	18	0.9
sulA.ompA.IGR	IGR	0	0.0409851	3242	98	1	-1	7	1	0
yjtD	CDS	0	0.0396592	3286	123	2	-0.117886	5	1.5	-0.144223
ibpB	CDS	0	0.0385682	3304	332	2	0.5	7	20.5	0.417981
tsx.5UTR	5UTR	0	0.0368877	3225	239	3	0.377964	5	6	0.0144144
nhaR.insAB-1.IGR	IGR	0	0.0365874	3404	40	2	0.075	4	1	-0.5
yjfY.EST3UTR	3UTR	0	0.0363663	3289	22	1	0	8	3	0.377964
ryjB.sgcQ.IGR	IGR	0	0.0361403	3314	229	1	0	4	2	-0.357059
nagE.5UTR	5UTR	0	0.0344986	3375	421	4	-0.147862	6	3	0.756864
flgK	CDS	0	0.0344418	3363	18	1	0	4	1	-1
yhjG	CDS	0	0.0340717	3228	93	1	-0.580645	5	1	-0.419355
rydC	sRNA	1	0.0334435	3470	204	3	0.666667	4	4	-0.333333
sieB.kilR.IGR	IGR	0	0.0324724	3356	12	1	0	7	3	-0.333333
ycfJ.EST3UTR	3UTR	0	0.0318624	3272	13	1	0	7	3	-0.27331
rrlH.rrfH.IGT	IGT	0	0.031435	3336	55	2	0.5	4	4	-0.571429
fliC.EST3UTR	3UTR	0	0.0311198	3270	43	1	0	5	2	-0.5
asnT	tRNA	0	0.0307041	3327	4173	2	-0.5	6	13	0.536528
tdcG.yhaO.IGR	IGR	0	0.0306707	3257	1891	1	-0.145426	8	48	0.675182
insH-2.ybcQ.IGR	IGR	0	0.0301409	3293	386	5	0.131606	5	6	0.303295
nlpD	CDS	0	0.0299897	3307	9982	10	-0.0818674	5	22.5	0.938413
malG	CDS	0	0.028937	3279	422	2	-0.341232	7	9	0.455326
chiP.5UTR	5UTR	0	0.0279115	3322	89559	2	-0.5	6	100.5	0.912054
narP.ccmH.IGR	IGR	0	0.0270106	3315	70	2	0.5	5	6.5	-0.143944
sstT.5UTR	5UTR	0	0.026648	3346	23588	4	-0.25	5	48	0.663724
ackA	CDS	0	0.0265691	3268	258	2	-0.20155	7	10.5	0.386819
yhcN	CDS	0	0.0264896	3378	117	2	0.260684	8	34	0.439156
tnaC.tnaA.IGT	IGT	0	0.0256137	3335	4927	3	-0.304107	7	58	0.707043
speB.AS	AS	0	0.025328	3240	40	1	-0.35	4	1	-0.65
ompF.5UTR	5UTR	0	0.0251423	3306	731	3	-0.333333	5	3	0.666667
sroD	other-ncRNA	0	0.0251071	3307	20	1	0	8	10	0.0454446
rpsJ	CDS	0	0.0245534	3301	560	7	-0.142857	4	3	0.5
gltW	tRNA	0	0.0236675	3303	16	1	0	3	1	-1
G0-10699	other-ncRNA	0	0.0236049	3360	45	2	0.5	6	12	-0.037164
ispU.5UTR	5UTR	0	0.023421	3336	11	1	0	8	8	0.0248371
yeiG.AS	AS	0	0.0226613	3251	18	1	0	5	2	-0.5
rbsD	CDS	0	0.0224749	3363	8454	7	-0.13162	4	15	0.9
lgoD.EST3UTR	3UTR	0	0.02231	3241	22	1	0	8	15	-0.0176331
loiP	CDS	0	0.0219702	3200	40	1	-0.65	5	1	-0.35
G0-10697	other-ncRNA	0	0.021795	3214	898	4	-0.0595768	4	6	0.387449
deoD	CDS	0	0.0216586	3271	95	2	-0.215789	5	3	-0.0638851
glmS.glmU.IGT	IGT	0	0.0209063	3303	20217	1	-0.963397	3	4	0.713722
sdsR	sRNA	1	0.0208476	3473	73	2	0.5	5	6.5	-0.155218
gpsA	CDS	0	0.0203008	3225	809	4	-0.167182	5	11	0.366511
ahpF.EST3UTR	3UTR	0	0.0200497	3359	20	1	0	6	4	-0.25
mepS.5UTR	5UTR	0	0.0193694	3354	214	6	-0.0218069	7	18	0.794454
ilvL.ilvX.IGT	IGT	0	0.0192678	3339	38	2	-0.184211	8	29	-0.0564556
fliC.5UTR	5UTR	0	0.0190237	3261	233	3	-0.333333	8	18	0.944444
leuE	CDS	0	0.0183707	3335	10	1	0	5	2	-0.5
manX	CDS	0	0.0183323	3262	450	2	-0.433333	6	5	0.797538
eptB.5UTR	5UTR	0	0.0175876	3332	6646	2	-0.472314	6	96	0.211688
ftsI	CDS	0	0.0175701	3293	367	1	0	4	6	0.0144144
fecI	CDS	0	0.0163352	3273	154	1	-0.577922	6	6	0.0356322
gcvH	CDS	0	0.0163199	3355	1716	3	-0.27331	6	90	0
ruvA.5UTR	5UTR	0	0.0160195	3341	22	1	0	7	10	0.0454446
opgC.EST3UTR	3UTR	0	0.0158898	3284	10	1	0	6	4	-0.25
mdtK.EST5UTR	5UTR	0	0.0156735	3301	48	2	0.5	5	12.5	-0.0497502
ampG	CDS	0	0.015616	3329	17	1	0	5	3	-0.333333
alaV.rrlH.IGT	IGT	0	0.0155767	3362	36	2	-0.111111	4	2.5	-0.321262
flgL	CDS	0	0.015205	3237	142	3	0.14554	7	18	0.929458
cfa.5UTR	5UTR	0	0.0148502	3318	939	5	-0.2	6	22	0.887089
ytfK	CDS	0	0.0146058	3257	4337	4	-0.101049	4	25.5	0.670924
asnW.yeeN.IGR	IGR	0	0.0145648	3328	92	2	0.23913	6	37	-0.126379
hcaR.5UTR	5UTR	0	0.0138599	3350	18	1	-1	6	1	0
frsA	CDS	0	0.0135766	3263	17	1	0	5	2	0.075
miaA.hfq.IGT	IGT	0	0.0133563	3308	6712	2	-0.5	6	99.5	0.496489
dinI.EST3UTR	3UTR	0	0.0130736	3299	126	1	0	8	48	0.675182
ygaM.EST3UTR	3UTR	0	0.0127639	3350	27	1	0	5	5	-0.2
malP	CDS	0	0.0125297	3338	17	1	0	5	4	-0.25
rpsF.5UTR	5UTR	0	0.0121794	3316	390	5	-0.2	5	10	0.715738
dmsA.5UTR	5UTR	0	0.0121098	3301	9508	2	-0.498738	4	89.5	-0.0650769
cirA	CDS	0	0.0118971	3351	45	2	-0.5	4	1.5	0.00961538
sucD	CDS	0	0.0118531	3208	291	3	-0.0309278	6	103	-0.20155
rseX	sRNA	1	0.0115154	3503	11	1	0	8	10	0.0454446
ryfD	other-ncRNA	0	0.0111441	3255	126	1	-0.277778	4	5.5	-0.188106
fdoG	CDS	0	0.0110767	3275	3405	2	-0.220999	4	18	0.837206
rpsJ.5UTR	5UTR	0	0.0109237	3268	82	1	-1	4	1	0
rpmI.infC.IGT	IGT	0	0.0109226	3368	348	3	-0.333333	3	6	0
yajO.dxs.IGT	IGT	0	0.0108104	3300	23	2	0.0652174	3	2	-0.166667
fepA	CDS	0	0.0106447	3315	179	4	-0.25	4	3.5	0.633574
gpp	CDS	0	0.0104575	3369	40	2	0.075	4	4	0.101577
yggN.5UTR	5UTR	0	0.0099483	3326	21	1	0	6	10	0.0454446
cirA.EST3UTR	3UTR	0	0.00985145	3284	52	2	0.0192308	5	8.5	0.216667
xapB.xapA.IGT_AS	AS	0	0.00981012	3292	14	1	0	5	5	-0.2
fecA.5UTR	5UTR	0	0.00977493	3289	1684	7	-0.0306244	5	57	0.827447
flhD.5UTR	5UTR	0	0.00968534	3230	917	3	-0.333333	6	34	0.866586
alaA.lrhA.IGR	IGR	0	0.00967246	3304	518	4	-0.25	6	26.5	0.906977
essD.5UTR	5UTR	0	0.00945634	3263	37	2	-0.0945946	6	9	0.451931
wzzB.EST3UTR	3UTR	0	0.00927725	3313	12	1	0	3	2	-0.5
rplK.5UTR	5UTR	0	0.00925761	3302	3816	1	-1	6	23	0.954261
ydfC.dicF.IGR	IGR	0	0.00924854	3275	231	1	-0.493506	5	10	0.171269
rpoD.3UTR	3UTR	0	0.00917449	3306	10	1	0	6	9	-0.100571
ompX	CDS	0	0.00911095	3266	3734	3	-0.325031	5	46	0.933333
ryjB	other-ncRNA	0	0.00908715	3357	11	1	0	4	3	-0.333333
cytR	CDS	0	0.0090551	3220	11	1	0	3	2	-0.5
fiu.5UTR	5UTR	0	0.00904312	3305	1353	5	-0.0625277	5	48	0.827447
lpp.5UTR	5UTR	0	0.00903594	3345	156	2	-0.275641	3	3	0.261111
oppA	CDS	0	0.00900946	3234	1207	5	0.655012	4	75.5	0.887089
nuoA.lrhA.IGR	IGR	0	0.0089522	3300	118	2	0.288136	7	128	0.426713
cheY	CDS	0	0.00886799	3296	118	2	-0.364407	5	6	0.504394
etk.appA.IGR	IGR	0	0.00885255	3252	15	1	0	6	10	0.0454446
flxA	CDS	0	0.00874783	3381	1136	4	-0.209507	7	178	0.814474
nagE	CDS	0	0.00873595	3341	284	4	-0.25	6	30.5	0.677092
nlpE.EST3UTR	3UTR	0	0.00861468	3326	91	1	-0.527473	6	17	-0.0437037
tyrU	tRNA	0	0.00860301	3297	108	1	-1	3	1	0
rnk.EST5UTR	5UTR	0	0.00842686	3213	17	1	0	4	4	-0.25
flgH	CDS	0	0.00840696	3265	68	1	-1	5	2	0.23913
nanA.5UTR	5UTR	0	0.00834503	3314	214	4	0.357477	4	29.5	0.358168
dcyD.5UTR	5UTR	0	0.00824087	3383	423	3	0.231678	6	79.5	0.827447
yjjZ	CDS	0	0.00822561	3274	1174	1	-0.908859	7	48	0.675182
aspA	CDS	0	0.00815947	3291	5915	3	-0.333333	6	178	0.923377
ygdQ	CDS	0	0.0080127	3273	1176	2	-0.384354	7	96	0.958177
ftnA.5UTR	5UTR	0	0.00763439	3254	837	2	-0.5	5	15	0.860616
pcm	CDS	0	0.00757663	3411	11	1	-1	5	1	0
aceF	CDS	0	0.00738088	3304	59	2	-0.5	6	9.5	0.472222
maeA	CDS	0	0.00727487	3291	795	4	-0.086478	5	48	0.766163
ypfG	CDS	0	0.00714136	3301	47	1	0	8	73	0.747243
waaL.AS	AS	0	0.00713379	3313	125	3	-0.333333	7	48	0.675182
narK	CDS	0	0.00709065	3303	295	3	-0.333333	6	100	0.075
yddB	CDS	0	0.0069274	3331	384	5	-0.2	7	128	0.869846
arrS	cis_AS_with_trans_t	0	0.00689556	3278	18	1	0	5	10	-0.0818674
tnaC	CDS	0	0.00689204	3331	253	2	-0.306324	7	109.5	0.476727
acpP	CDS	0	0.00686586	3274	547	1	-0.78245	5	8	0.759101
fbaA.pgk.IGT	IGT	0	0.00654566	3282	60	1	-0.35	5	5	0.536486
leuT.AS	AS	0	0.00645091	3303	513	3	-0.0331384	5	47	0.715738
tolC	CDS	0	0.00644158	3286	19	1	0	5	8	0.163623
insAB-1	CDS	0	0.00642653	3317	2616	3	-0.333333	5	73	0.866586
tolB	CDS	0	0.00636886	3254	1778	2	0.0191226	4	46	0.854358
fadL	CDS	0	0.00621582	3322	51	1	-0.294118	4	6	0.0144144
nanC.5UTR	5UTR	0	0.00610975	3294	502	4	0.343625	5	94	0.848647
cirA.5UTR	5UTR	0	0.00602421	3271	8521	2	-0.357059	4	178	0.434923
glk.3UTR	3UTR	0	0.00595937	3358	16	1	0	5	10	0.0454446
trmJ	CDS	0	0.00579157	3251	270	2	0.211111	4	48	0.287067
tdcA	CDS	0	0.00576639	3288	2099	4	-0.25	4	48	0.850752
wzzB	CDS	0	0.00573245	3260	30	2	-0.5	7	29.5	0.353522
yebO	CDS	0	0.00567562	3333	5510	2	-0.5	6	198	0.99117
yjtD.thrL.IGR	IGR	0	0.00556865	3252	76	1	0	0	2	-0.117886
yfbV.ackA.IGR	IGR	0	0.00556029	3268	183	1	-1	7	18	0.804566
cysE	CDS	0	0.00555041	3240	25	1	-1	5	4	-0.167182
rpoS	CDS	0	0.00554812	3306	171	3	-0.333333	5	12	0.916667
ypfM.5UTR	5UTR	0	0.0055426	3328	157	2	-0.5	6	48	0.258524
yafP.pepD.IGR	IGR	0	0.00552747	3290	15	1	-1	7	5	0.536486
rrfG.rrlG.IGT	IGT	0	0.00552489	3263	15	1	0	4	7	-0.142857
sdhB.sucA.IGT	IGT	0	0.0054359	3198	965	1	-1	5	11	0.909091
gatB	CDS	0	0.00542376	3297	204	4	-0.25	6	41.5	0.904665
narK.EST3UTR	3UTR	0	0.00539503	3274	10	1	0	3	2	0.0652174
ycfJ	CDS	0	0.00537044	3254	60	1	0	7	58	0.707043
sraB	other-ncRNA	0	0.00536755	3305	33	2	0.5	5	89.5	-0.0650769
tnaB	CDS	0	0.00532592	3353	361	4	-0.25	6	73	0.834742
nuoA.5UTR	5UTR	0	0.00532301	3294	1167	1	-1	8	178	0.869846
gdhA.5UTR	5UTR	0	0.00525661	3301	1062	1	-0.642185	7	128	0.827447
pldB	CDS	0	0.00520254	3276	57	1	-1	6	5	0.633537
yncL	CDS	0	0.00517963	3275	655	3	-0.333333	4	19	0.866586
sbmA.5UTR	5UTR	0	0.00512855	3231	244	2	-0.5	6	26.5	0.906977
ypfM	CDS	0	0.00507624	3331	3343	2	-0.418935	6	204	0.959228
glpF	CDS	0	0.00504468	3377	467	2	-0.442184	5	26	0.794454
gdhA	CDS	0	0.00503915	3231	134	2	-0.5	7	65	0.663724
mreC	CDS	0	0.00495277	3276	252	1	0	5	23	0.954261
nirD.nirC.IGT	IGT	0	0.00493405	3284	39	1	-1	6	5	0.536486
fecR	CDS	0	0.00486434	3351	81	1	-0.358025	3	6	0.0356322
borD.5UTR	5UTR	0	0.00483253	3282	198	1	-1	4	3	0.666667
clpB.rrsG.IGR	IGR	0	0.00479198	3257	26	1	-1	3	1	0
rpsO	CDS	0	0.00475837	3243	657	2	-0.5	6	90	0.684923
ftsA.ftsZ.IGT	IGT	0	0.00469412	3328	88	2	-0.5	5	13.5	0.480769
fepD.5UTR	5UTR	0	0.0046535	3317	13	1	-1	4	2	-0.279661
yobA	CDS	0	0.00455566	3386	462	1	-0.181818	5	48	0.675182
waaU	CDS	0	0.00453363	3195	473	3	-0.305849	6	94	0.869846
rpsB	CDS	0	0.00453343	3240	66	3	-0.333333	4	7	0.589143
flhD	CDS	0	0.00451701	3363	39	2	-0.5	6	11	0.807018
rplL.rpoB.IGT	IGT	0	0.0044817	3383	58	1	0	5	11	0.861609
focA	CDS	0	0.00446902	3297	190	3	-0.333333	5	19	0.929458
ompA	CDS	0	0.00438912	3228	1040	4	-0.25	4	65	0.663724
tnaA	CDS	0	0.00435657	3276	1026	4	-0.200292	5	94	0.952211
tig.5UTR	5UTR	0	0.00434433	3279	230	2	-0.421739	6	46	0.819557
flgJ	CDS	0	0.00427739	3366	18	1	-1	3	1	0
crl	CDS	0	0.00427455	3327	23	1	-1	4	2	0.075
yncE.5UTR	5UTR	0	0.00423291	3284	4512	3	-0.265957	4	136	0.869846
kgtP	CDS	0	0.00420998	3306	1345	3	-0.174226	5	128	0.887089
csgD.5UTR	5UTR	0	0.00420449	3226	399	3	-0.0125313	4	34	0.866586
yfdI	CDS	0	0.0041729	3288	81	2	-0.5	7	60.5	0.711212
btuB	CDS	0	0.00415406	3186	14	1	-1	4	2	-0.111111
insL-1.AS	AS	0	0.00415362	3278	59	2	-0.279661	6	99.5	-0.00351098
htrL	CDS	0	0.00410094	3250	92	4	-0.25	7	95	0.956369
chbC.chbB.IGT	IGT	0	0.00409041	3260	1437	1	-1	5	23	0.954261
yifK	CDS	0	0.00405612	3295	180	2	0.438889	5	92.5	0.857268
glpK	CDS	0	0.00405437	3299	822	5	-0.154988	4	57	0.887089
hflX.hflK.IGT	IGT	0	0.00402429	3347	172	2	0.110465	5	60.5	0.711212
flhA	CDS	0	0.00401193	3286	16	1	-1	3	1	0
leuV.leuP.IGT_AS	AS	0	0.00398344	3330	229	1	-1	7	46	0.715738
rrsH.AS	AS	0	0.00396284	3226	16	1	-1	3	1	0
glpD	CDS	0	0.00390115	3263	1352	2	-0.484467	4	100	0.246489
rpsQ	CDS	0	0.00388551	3240	94	2	-0.5	6	22	0.933343
tsx	CDS	0	0.00387166	3357	338	4	-0.0961538	5	60	0.97545
proQ	CDS	0	0.00382434	3291	3102	1	-1	4	23	0.954261
ompT	CDS	0	0.00382142	3296	614	8	0.0248371	4	84.5	0.889469
rcnB	CDS	0	0.00373868	3320	185	3	0.104505	5	73	0.8
fieF	CDS	0	0.00371348	3263	89	2	-0.5	8	147	0.958177
agrA	other-ncRNA	0	0.00369346	3251	12	1	-1	3	2	-0.498738
lrhA	CDS	0	0.00364543	3442	126	2	-0.5	6	32.5	0.898289
thrL.5UTR	5UTR	0	0.00364379	3338	1229	2	-0.288446	4	128	0.35478
fabZ	CDS	0	0.00359096	3338	858	3	-0.333333	4	46	0.869846
gatY	CDS	0	0.00353438	3331	1579	1	-0.29449	5	128	0.827447
pck.5UTR	5UTR	0	0.00351448	3303	549	1	-1	6	46	0.715738
marA	CDS	0	0.00346414	3358	143	1	0	5	48	0.675182
ahpC.5UTR	5UTR	0	0.00346026	3403	170	2	-0.5	5	19	0.919454
zapE.yhcB.IGR	IGR	0	0.00343462	3346	11	1	0	2	3	-0.0294712
fliY.fliZ.IGT	IGT	0	0.00338657	3309	5009	1	-0.850669	5	128	0.827447
yeaD.EST3UTR	3UTR	0	0.00335626	3297	11	1	-1	5	2	0.5
dcuA.5UTR	5UTR	0	0.00334611	3329	389	1	0	6	178	0.869846
yifK.EST5UTR	5UTR	0	0.0033404	3312	2361	1	-1	6	128	0.827447
leuX	tRNA	0	0.00332115	3352	30	1	-1	4	2	0.5
yfgM	CDS	0	0.00331726	3372	100	3	-0.333333	4	11	0.861609
yifL.yzcX.IGR	IGR	0	0.00331326	3376	298	1	-1	6	23	0.954261
glgB	CDS	0	0.00326418	3287	11	1	-1	6	8	0.163623
ydiJ	CDS	0	0.00324417	3322	325	4	-0.25	6	178	0.848647
ompR.5UTR	5UTR	0	0.00323403	3286	70	2	-0.257143	6	45.5	0.845843
cysB.5UTR	5UTR	0	0.00322939	3293	141	2	-0.5	6	51.5	0.801413
nlpI	CDS	0	0.00319996	3234	28	2	-0.5	5	8.5	0.716667
waaL	CDS	0	0.00319245	3374	47	3	-0.035461	6	73	0.747243
glpT	CDS	0	0.00317298	3223	1181	4	-0.156859	5	198	0.980225
fepA.5UTR	5UTR	0	0.00317085	3367	57	1	-1	4	6	0.138943
tar	CDS	0	0.00312913	3229	1530	1	-1	7	204	0.971088
greA.5UTR	5UTR	0	0.00311703	3314	74	1	-0.810811	7	46	0.715738
fliZ	CDS	0	0.00309363	3274	51	2	-0.5	6	22.5	0.934805
ubiE	CDS	0	0.00306238	3360	199	3	-0.333333	6	94	0.916667
serA	CDS	0	0.00303932	3244	172	1	0	6	128	0.827447
pncB.EST3UTR	3UTR	0	0.00300896	3255	45	1	-1	7	18	0.929458
ydfW.flxA.IGR	IGR	0	0.00299912	3270	235	2	0.142553	4	104	0.444807
bamD	CDS	0	0.00299331	3331	44	1	0	7	128	0.827447
tmcA	CDS	0	0.00297705	3296	478	2	-0.5	6	113.5	0.962674
zapB	CDS	0	0.00297146	3322	1251	3	-0.301359	5	178	0.923377
yjdM	CDS	0	0.00296212	3334	117	1	-1	6	18	0.804566
glf	CDS	0	0.00295085	3278	194	4	-0.198454	5	61	0.922809
fabD	CDS	0	0.00294472	3310	1680	1	-1	4	23	0.954261
ribE	CDS	0	0.00288079	3381	12	1	-1	3	2	-0.184211
lpxM	CDS	0	0.0028684	3316	136	2	-0.5	7	137	0.896612
glpX.glpK.IGT	IGT	0	0.00284775	3419	71	2	-0.00704225	4	18	0.864996
nuoH	CDS	0	0.00284129	3403	11	1	-1	4	4	-0.228088
tnaA.tnaB.IGT	IGT	0	0.00282421	3234	220	2	0.109091	4	65.5	0.727143
waaS	CDS	0	0.00282321	3287	191	4	-0.155759	6	178	0.878468
yrbL	CDS	0	0.00282146	3321	51	1	-1	4	3	0.666667
tsaC	CDS	0	0.00280217	3208	128	1	-0.648438	6	48	0.675182
pitA	CDS	0	0.00278943	3318	719	2	-0.380389	5	96	0.958177
pflB	CDS	0	0.0027796	3274	100	2	-0.32	4	38	0.240643
fliF	CDS	0	0.00275205	3375	1562	5	-0.2	4	178	0.869846
soxS	CDS	0	0.00274879	3308	391	3	-0.333333	5	96	0.827447
malE	CDS	0	0.00273604	3304	650	6	-0.166667	4	111	0.848647
metU	tRNA	0	0.00273203	3296	15	1	-1	2	1	0
yqjA.5UTR	5UTR	0	0.00272472	3225	517	3	-0.333333	5	96	0.971088
lldP.5UTR	5UTR	0	0.00271092	3344	298	2	-0.0805369	5	128	0.751315
yieP	CDS	0	0.00269391	3306	138	3	-0.188406	5	57	0.869846
ubiX.argT.IGR	IGR	0	0.00269034	3290	10152	1	-1	4	128	0.827447
cstA.5UTR	5UTR	0	0.00267803	3286	691	2	-0.298842	5	128	0.899267
ydfH.EST3UTR	3UTR	0	0.00267576	3286	17	1	-1	4	2	0.5
mdh	CDS	0	0.00266844	3246	184	2	-0.23913	5	58	0.850011
glpF.5UTR	5UTR	0	0.00266733	3283	293	2	-0.0836177	5	128	0.767245
dxr.EST3UTR	3UTR	0	0.00264868	3283	13	1	-1	8	26	0.922241
rdlD	cis_AS_with_trans_t	0	0.00260674	3189	16	1	-1	4	2	0.5
talB	CDS	0	0.00260391	3325	197	3	0.0169205	3	34.5	0.707043
ymdA	CDS	0	0.0025806	3288	234	2	-0.5	6	98	0.907145
yncL.EST3UTR	3UTR	0	0.00256615	3347	171	1	0	4	34	0.866586
atpI	CDS	0	0.00255463	3301	185	3	-0.333333	4	26	0.929458
ybiJ.EST3UTR	3UTR	0	0.00253704	3276	22	1	0	3	17	-0.0437037
rfbX	CDS	0	0.00250799	3269	84	3	-0.333333	5	48	0.675182
sroC	other-ncRNA	1	0.00250513	3440	1175	1	-1	3	2	0.5
nanA	CDS	0	0.00249298	3204	586	2	-0.380546	4	58	0.850011
yghD.yghF.IGR	IGR	0	0.00248708	3272	72	1	-1	6	18	0.804566
yfaY	CDS	0	0.00244171	3300	118	3	-0.333333	6	94	0.971088
rpsU.5UTR	5UTR	0	0.00241636	3393	127	2	0.177165	4	102.5	0.481177
eptB	CDS	0	0.00236295	3228	99	1	-0.121212	6	96	0.923377
dtpA	CDS	0	0.00235855	3301	340	1	-0.535294	6	128	0.827447
gnsB	CDS	0	0.0023581	3306	1152	2	-0.5	5	149	0.980225
minC	CDS	0	0.00234265	3235	360	1	-1	5	23	0.954261
ybcM	CDS	0	0.00234017	3309	31	1	-1	4	3	0.666667
G0-10698	other-ncRNA	0	0.0023391	3384	81	2	-0.302469	5	34	0.898022
flgA	CDS	0	0.00233191	3321	1189	1	-0.862069	6	178	0.869846
tdcB.tdcA.IGT	IGT	0	0.00232684	3348	125	3	-0.253333	5	58	0.922241
ybjD	CDS	0	0.00232407	3305	46	2	-0.282609	6	100.5	0.555886
yghJ.EST5UTR	5UTR	0	0.00231465	3294	14	1	0	6	31	0.929992
lon	CDS	0	0.00231053	3290	11	1	0	3	11	0.0259793
ftsN	CDS	0	0.00230359	3373	35	2	-0.5	3	6.5	0.458333
alaX	tRNA	0	0.00230016	3292	234	1	-0.482906	6	96	0.923377
yehA.EST3UTR	3UTR	0	0.00229916	3304	37	1	0	7	178	0.869846
yjiA	CDS	0	0.0022848	3278	34	2	0.176471	6	131	0.839065
gatC	CDS	0	0.00225635	3227	65	2	-0.5	4	14	0.71112
hflX	CDS	0	0.00225216	3282	675	1	-1	7	198	0.992978
purA	CDS	0	0.00222996	3297	111	4	0.236486	5	178	0.899652
aroC.prmB.IGT	IGT	0	0.00222921	3313	1592	1	-0.797111	5	128	0.827447
yciT	CDS	0	0.00221662	3245	90	2	-0.5	7	149	0.980225
ivbL	CDS	0	0.00221324	3262	926	1	-0.578834	5	128	0.827447
minD	CDS	0	0.00219592	3319	276	3	-0.333333	5	96	0.933333
rhoL	CDS	0	0.00217193	3347	22	1	-1	4	6	0.138943
flgN	CDS	0	0.00217051	3252	1123	4	-0.25	3	94	0.865727
gapA.yeaD.IGT	IGT	0	0.00216463	3293	14	1	-1	8	58	0.707043
panB.5UTR	5UTR	0	0.00213454	3285	34	2	0.5	3	66	0.288724
ribF	CDS	0	0.00212774	3325	208	3	-0.333333	5	94	0.869846
rplT	CDS	0	0.0021173	3255	47	2	-0.5	5	19	0.939103
nanT	CDS	0	0.00211648	3256	286	2	-0.5	6	146	0.99117
frdA.5UTR	5UTR	0	0.0021156	3266	2233	2	-0.389386	3	178	0.553166
yfcE	CDS	0	0.00211487	3280	327	2	-0.5	6	178	0.931412
nuoG.nuoF.IGT	IGT	0	0.00211072	3314	231	2	-0.0281385	4	91.5	0.729495
tdcA.5UTR	5UTR	0	0.00209743	3296	707	1	-1	4	23	0.954261
nanC	CDS	0	0.00207903	3301	320	4	-0.25	4	76.5	0.905233
dppA.5UTR	5UTR	0	0.00204245	3296	3503	1	-0.838139	4	128	0.827447
lpxA	CDS	0	0.00203036	3318	128	1	-1	5	18	0.804566
glpD.yzgL.IGR	IGR	0	0.00202709	3283	93	2	-0.5	5	103	0.24331
yciZ	CDS	0	0.00202026	3281	17	1	-1	7	19	0.947368
pyrG.5UTR	5UTR	0	0.0020198	3324	12	1	-1	5	4	0.713722
proV.5UTR	5UTR	0	0.00200717	3333	14	1	-1	5	5	0.633537
lpxP	CDS	0	0.00200715	3301	20	1	0	6	73	0.747243
uspA	CDS	0	0.00199056	3322	672	3	-0.333333	3	73	0.747243
fiu	CDS	0	0.00198999	3314	502	4	-0.228088	4	128	0.874844
asnA	CDS	0	0.00197709	3334	168	1	0	5	128	0.827447
gsk	CDS	0	0.00197433	3321	68	2	-0.308824	5	104	0.360544
yjjJ.AS	AS	0	0.00196752	3330	231	1	-1	5	23	0.954261
iscR.5UTR	5UTR	0	0.00196432	3292	897	1	-1	4	48	0.675182
gshB	CDS	0	0.00195789	3287	102	2	-0.5	6	94.5	0.889469
mglB	CDS	0	0.00195103	3332	199	4	-0.25	3	28.5	0.937218
ychJ	CDS	0	0.00192733	3346	675	2	-0.5	5	163	0.910213
slyB	CDS	0	0.0019111	3304	294	2	-0.5	5	100.5	0.829822
yrdD	CDS	0	0.00191026	3340	83	1	0	4	48	0.675182
fhuA	CDS	0	0.00189519	3261	71	4	-0.25	4	28.5	0.945765
astE.spy.IGR	IGR	0	0.00188224	3293	13	1	-1	7	18	0.944444
zapE	CDS	0	0.00188156	3239	159	1	-1	7	128	0.827447
slyB.5UTR	5UTR	0	0.001875	3355	86	2	-0.348837	5	58	0.81521
nuoA	CDS	0	0.00187227	3374	250	1	0	5	178	0.869846
sbmA	CDS	0	0.00186891	3276	87	2	-0.5	6	100.5	0.829822
ynaE	CDS	0	0.00186242	3283	508	3	-0.333333	5	198	0.971088
smpB	CDS	0	0.00184977	3412	418	3	-0.192185	4	198	0.589143
treC.treB.IGT	IGT	0	0.00184483	3236	176	2	-0.5	4	30	0.914062
ygeR	CDS	0	0.00183918	3345	16	1	0	6	73	0.747243
rmf	CDS	0	0.00183305	3309	327	1	-0.801223	6	128	0.827447
dmlR	CDS	0	0.00182818	3247	34	2	-0.5	4	23.5	0.357869
msrC	CDS	0	0.0018255	3352	120	2	-0.5	4	28	0.807869
msyB	CDS	0	0.00181614	3296	61	1	-1	6	23	0.954261
bolA.5UTR	5UTR	0	0.00181251	3250	1240	1	-1	3	23	0.954261
fliA	CDS	0	0.00181148	3213	2814	3	-0.333333	3	178	0.971088
rrlD.alaU.IGT	IGT	0	0.00180365	3313	12	1	-1	4	4	0.357477
isrC	other-ncRNA	0	0.00180077	3273	40	1	0	6	128	0.827447
cycA.5UTR	5UTR	0	0.00180077	3246	1420	1	-1	5	128	0.827447
ispA	CDS	0	0.00178781	3233	330	3	-0.287879	4	94	0.869846
yfeH	CDS	0	0.00178316	3306	1030	2	-0.5	4	110.5	0.973619
gpmA	CDS	0	0.00177981	3322	812	4	-0.25	4	198	0.920467
fes	CDS	0	0.00176386	3291	152	2	-0.5	4	32	0.872116
raiA.5UTR	5UTR	0	0.00176145	3295	1072	1	-0.461754	4	128	0.827447
sucB.sucC.IGT	IGT	0	0.00175385	3287	182	2	-0.5	5	93	0.767245
entD.fepA.IGT	IGT	0	0.0017472	3262	131	2	-0.28626	4	46	0.830091
fhuA.fhuC.IGT	IGT	0	0.00174241	3275	128	2	-0.5	4	26	0.94189
pheL	CDS	0	0.00172996	3327	36	1	0	6	128	0.827447
waaO	CDS	0	0.00172866	3268	88	2	-0.5	6	125.5	0.808544
purU	CDS	0	0.00172638	3279	278	1	-0.338129	5	128	0.827447
flhC	CDS	0	0.00172385	3337	233	1	-1	5	34	0.866586
aceF.lpd.IGT	IGT	0	0.00172324	3336	88	2	-0.5	4	30.5	0.677092
yecH	CDS	0	0.00170388	3324	319	1	-1	7	198	0.992978
yfdK.yfdI.IGR	IGR	0	0.00169496	3300	827	5	-0.0428053	3	178	0.929458
gltB	CDS	0	0.00167645	3266	74	2	-0.5	6	98.5	0.908607
mgtL.mgtA.IGT	IGT	0	0.00165524	3343	221	1	-1	4	15	0.933333
rsmH	CDS	0	0.0016534	3230	159	3	-0.333333	4	58	0.869846
sdhC	CDS	0	0.00165229	3241	442	1	-0.816742	6	178	0.869846
dinD	CDS	0	0.00164457	3291	16	1	-1	7	26	0.961538
lpd	CDS	0	0.00161223	3283	152	2	0.0526316	3	58	0.788445
gpmA.5UTR	5UTR	0	0.00161113	3280	196	1	-0.535714	4	48	0.675182
yicJ.selC.IGR	IGR	0	0.0016102	3314	10	1	-1	4	9	-0.100571
malK	CDS	0	0.00160718	3365	838	3	-0.297534	3	94	0.989362
rplN.5UTR	5UTR	0	0.00160537	3309	16	1	-1	6	12	0.916667
nirB	CDS	0	0.00159236	3317	151	1	-0.417219	6	178	0.869846
serA.5UTR	5UTR	0	0.00158374	3360	351	1	-1	6	128	0.827447
tufB	CDS	0	0.00158266	3271	17	1	0	5	46	0.715738
ariR.ymgC.IGT	IGT	0	0.0015774	3318	97	1	-1	5	19	0.947368
dksA.sfsA.IGT	IGT	0	0.00156824	3278	184	2	-0.5	5	112	0.792792
uspF.ynaE.IGR	IGR	0	0.00156689	3279	69	1	-1	5	15	0.933333
rihC	CDS	0	0.00155512	3305	128	1	-1	6	73	0.747243
chbC	CDS	0	0.00154871	3305	64	1	-0.609375	7	178	0.869846
ppiD.5UTR	5UTR	0	0.00154532	3283	57	1	-1	6	34	0.866586
garP	CDS	0	0.00154421	3267	208	3	-0.333333	5	178	0.869846
marA.marB.IGT	IGT	0	0.00152023	3348	45	1	0	4	48	0.675182
symR.hsdS.IGR	IGR	0	0.00150725	3321	43	1	0	6	178	0.869846
fabR	CDS	0	0.00150484	3242	191	2	-0.5	4	57.5	0.797066
pheS.pheM.IGT	IGT	0	0.00149402	3384	15	1	-1	7	46	0.715738
nudB	CDS	0	0.00148927	3315	13	1	-1	6	12	0.916667
pspG.qor.IGR	IGR	0	0.00148854	3278	63	1	0	4	58	0.707043
pepA.5UTR	5UTR	0	0.00148704	3320	70	2	-0.5	4	49.5	0.446225
gcvT.ubiI.IGR	IGR	0	0.0014868	3322	28	2	-0.5	6	71	0.832272
dtpB	CDS	0	0.00148521	3291	59	3	-0.333333	6	178	0.887089
glpT.5UTR	5UTR	0	0.00148077	3291	437	2	-0.5	5	191	0.920467
rbsC	CDS	0	0.00147615	3231	523	2	-0.463671	4	122	0.854358
fabF	CDS	0	0.00147535	3309	37	2	-0.5	4	17	0.840671
ycbZ	CDS	0	0.00147353	3374	201	3	-0.273632	4	96	0.861609
truA	CDS	0	0.00145902	3336	324	1	-1	5	57	0.887089
ydcF	CDS	0	0.00145898	3253	49	1	-1	6	34	0.866586
paaJ	CDS	0	0.00145415	3291	223	3	-0.333333	4	94	0.869846
rne.5UTR	5UTR	0	0.00145367	3336	74	1	-1	5	18	0.944444
garP.5UTR	5UTR	0	0.00144595	3331	18	1	0	5	58	0.707043
ygaH	CDS	0	0.00143458	3299	32	2	-0.5	5	32.5	0.898289
maeB.EST5UTR	5UTR	0	0.00141606	3278	136	2	0.183824	3	93	0.767245
thrA.AS	AS	0	0.00141261	3367	98	1	-1	5	23	0.954261
exbB	CDS	0	0.00140309	3335	264	4	-0.106061	4	178	0.929604
secB	CDS	0	0.0014025	3278	166	2	-0.5	5	111	0.887827
ydhC	CDS	0	0.0013965	3215	37	2	-0.5	7	201	0.982033
ptsI	CDS	0	0.00139346	3274	235	2	-0.5	4	61	0.942458
tp2.aceE.IGR	IGR	0	0.00138983	3310	30	1	-1	5	11	0.909091
G0-10697.oppA.IGR	IGR	0	0.00138927	3298	53	1	-1	3	5	0.767147
flhB	CDS	0	0.00138695	3245	62	2	-0.5	6	114.5	0.961485
yeiH	CDS	0	0.00138653	3303	1914	1	-1	5	198	0.992978
rcsF	CDS	0	0.00138456	3322	48	1	-1	5	18	0.804566
sfsA	CDS	0	0.00138442	3230	92	2	-0.5	6	149	0.980225
sdaC	CDS	0	0.00138355	3285	177	2	-0.5	5	131	0.839065
mqsR	CDS	0	0.00137458	3384	81	3	-0.333333	5	94	0.971088
glnH.5UTR	5UTR	0	0.00137312	3282	147	1	-0.857143	6	96	0.923377
napF	CDS	0	0.00137059	3307	971	2	-0.5	4	191	0.920467
rfbA	CDS	0	0.00135815	3311	233	2	-0.306867	5	198	0.940033
asd	CDS	0	0.00135624	3329	126	1	-1	5	34	0.866586
gcvT.5UTR	5UTR	0	0.00135083	3360	16	1	-1	7	58	0.707043
rimP.metY.IGT	IGT	0	0.00134872	3318	177	1	-1	7	198	0.992978
nuoC	CDS	0	0.00134338	3316	1172	1	-1	5	178	0.869846
leuP.leuQ.IGT_AS	AS	0	0.00134163	3393	169	1	-1	7	198	0.992978
amyA	CDS	0	0.00133714	3278	78	2	-0.5	5	100.5	0.670029
srlA.5UTR	5UTR	0	0.00133239	3304	499	1	-1	4	58	0.707043
yaiZ.5UTR	5UTR	0	0.00133185	3310	58	1	-1	5	18	0.944444
yfaZ	CDS	0	0.00132442	3286	50	1	-1	7	96	0.923377
thrU	tRNA	0	0.00132256	3413	205	1	-1	6	94	0.989362
fhuE	CDS	0	0.00132016	3322	92	2	0.282609	4	166	0.899267
yjhB	CDS	0	0.00130228	3297	38	1	-1	8	198	0.992978
folA	CDS	0	0.00130166	3288	37	1	-1	8	204	0.971088
araH.AS	AS	0	0.00129703	3243	25	1	-1	5	11	0.909091
gntU	CDS	0	0.00129591	3343	540	1	-1	6	198	0.992978
mepS	CDS	0	0.00129572	3287	94	2	-0.5	6	188	0.931412
yihY	CDS	0	0.00128499	3272	136	2	-0.5	5	111	0.908404
dacC.5UTR	5UTR	0	0.00128369	3294	23	1	-1	8	178	0.869846
cspD.5UTR	5UTR	0	0.00127439	3296	227	2	-0.5	4	76.5	0.905233
flgE	CDS	0	0.00127372	3356	92	2	-0.5	4	38	0.917229
nadE.5UTR	5UTR	0	0.00126579	3349	415	2	-0.5	4	110.5	0.973619
tyrR	CDS	0	0.00125695	3296	25	1	-1	6	26	0.922241
ucpA	CDS	0	0.00124948	3248	184	3	-0.333333	4	94	0.971088
ghrA	CDS	0	0.0012382	3355	26	1	0	4	48	0.675182
putA.EST3UTR	3UTR	0	0.00122366	3283	16	1	-1	4	5	0.8
gloB	CDS	0	0.00121313	3306	41	1	-1	7	96	0.923377
nuoC.nuoB.IGT	IGT	0	0.00121253	3299	45	2	-0.5	5	52	0.944681
uspE	CDS	0	0.00121215	3356	207	2	-0.5	5	146	0.99117
csrA	CDS	0	0.00120635	3326	35	2	-0.5	5	49.5	0.878254
ygiQ	CDS	0	0.00120323	3259	85	1	-1	7	178	0.869846
nuoF	CDS	0	0.00118692	3292	2233	1	-1	4	178	0.869846
talB.5UTR	5UTR	0	0.001182	3241	75	2	-0.5	4	44.5	0.818517
folX	CDS	0	0.00118165	3392	113	2	-0.269912	3	48	0.772514
rplA.rplJ.IGT	IGT	0	0.00117984	3301	27	1	-1	4	7	0.857143
tdcB	CDS	0	0.00116761	3282	139	3	-0.333333	4	94	0.923377
yehS	CDS	0	0.00116449	3310	87	1	-1	4	18	0.804566
tpx	CDS	0	0.00115654	3292	82	3	-0.0162602	4	128	0.869846
entS	CDS	0	0.00115342	3332	55	1	-1	6	57	0.887089
acpP.5UTR	5UTR	0	0.00114067	3209	37	1	-1	5	18	0.929458
loiP.5UTR	5UTR	0	0.0011302	3379	768	1	-1	5	178	0.869846
fabA	CDS	0	0.0011261	3301	151	2	-0.0165563	3	96	0.83531
gcvT	CDS	0	0.00111857	3338	333	3	-0.333333	3	96	0.923377
motB	CDS	0	0.00111776	3261	537	2	-0.136872	3	178	0.896612
asd.EST5UTR	5UTR	0	0.00111774	3301	170	1	-0.6	5	128	0.827447
shiA.5UTR	5UTR	0	0.00111459	3312	184	1	0	4	178	0.869846
ydfK.5UTR	5UTR	0	0.00111089	3323	28	1	-1	5	15	0.933333
hisR.leuT.IGT_AS	AS	0	0.00110494	3357	78	1	-1	5	48	0.675182
insG	CDS	0	0.00110292	3288	14	1	-1	7	73	0.747243
cspD	CDS	0	0.00110104	3290	116	2	-0.5	4	106	0.567355
uspA.5UTR	5UTR	0	0.00109908	3293	182	2	-0.5	3	52.5	0.781136
ytfJ.ytfK.IGR	IGR	0	0.00109321	3359	119	3	-0.333333	4	94	0.933333
rplU.5UTR	5UTR	0	0.0010874	3290	257	2	-0.258755	4	178	0.893256
yggX	CDS	0	0.00108644	3225	33	1	-1	6	58	0.707043
ysgA.5UTR	5UTR	0	0.00108577	3320	397	1	-1	5	128	0.827447
ubiD	CDS	0	0.00108548	3210	123	2	-0.5	5	136	0.929604
smrA.mcaS.IGR	IGR	0	0.00108308	3256	45	1	-1	4	11	0.909091
argP.5UTR	5UTR	0	0.00108222	3330	129	1	-1	6	128	0.827447
wbbH	CDS	0	0.00108178	3390	193	2	-0.5	5	188	0.931412
ldcA	CDS	0	0.00108099	3322	357	1	-1	3	23	0.954261
yeiG	CDS	0	0.00107265	3271	96	1	0	4	128	0.827447
ynaJ	CDS	0	0.00107179	3333	33	1	-1	5	18	0.944444
glpB	CDS	0	0.00107008	3395	91	1	-1	7	198	0.992978
rpsT	CDS	0	0.0010689	3278	593	2	-0.39882	3	128	0.910213
argT.5UTR	5UTR	0	0.00105397	3318	92	1	0	4	128	0.827447
paaX	CDS	0	0.00104892	3267	99	3	-0.333333	4	96	0.887089
rsuA	CDS	0	0.00104672	3244	66	1	-1	5	34	0.866586
emrA	CDS	0	0.00104501	3325	102	2	-0.5	5	130.5	0.929088
aspS.5UTR	5UTR	0	0.00103575	3355	19	1	-1	6	34	0.866586
ygfZ	CDS	0	0.00103552	3204	178	2	-0.5	4	96	0.896612
menF	CDS	0	0.00103379	3316	20	1	-1	8	198	0.992978
accD	CDS	0	0.00103351	3380	109	2	-0.243119	4	125.5	0.808544
gltI.5UTR	5UTR	0	0.0010274	3318	1006	1	-0.604374	3	128	0.827447
emrE	CDS	0	0.00101819	3324	42	1	-1	5	23	0.954261
nudL	CDS	0	0.0010082	3259	19	1	-1	6	48	0.675182
G0-10697.ychE.IGR	IGR	0	0.00100438	3198	27	2	-0.12963	5	125	0.843413
livJ.5UTR	5UTR	0	0.00100431	3284	270	1	-0.47037	4	128	0.827447
rpsS	CDS	0	0.0010024	3196	199	1	-1	3	18	0.944444
pepD	CDS	0	0.000996936	3327	20	1	-1	5	18	0.804566
waaP	CDS	0	0.000992598	3288	78	1	0	4	128	0.827447
rppH	CDS	0	0.000988644	3216	393	2	-0.30916	3	128	0.910213
gatZ	CDS	0	0.000987764	3308	427	2	-0.5	4	191	0.920467
yggX.mltC.IGT	IGT	0	0.000985917	3310	1040	1	-0.681731	3	128	0.827447
yhjY.tag.IGR	IGR	0	0.000983115	3328	17	1	-1	8	204	0.971088
phoP.5UTR	5UTR	0	0.0009813	3240	18	1	-1	6	46	0.715738
ygaC.5UTR	5UTR	0	0.000980804	3455	117	2	-0.5	5	149	0.980225
yicL	CDS	0	0.000980013	3289	73	1	-1	7	198	0.992978
yidI	CDS	0	0.000976952	3372	257	1	-1	6	198	0.992978
deoB	CDS	0	0.000975555	3289	24	1	-1	3	5	0.8
brnQ.5UTR	5UTR	0	0.000972638	3259	62	2	0.129032	4	166	0.899267
dtd	CDS	0	0.000962272	3258	221	2	-0.5	4	135.5	0.87011
bamA.skp.IGT	IGT	0	0.000959788	3332	586	1	-0.877133	3	57	0.887089
livK.5UTR	5UTR	0	0.000959511	3285	73	1	-0.424658	5	128	0.827447
yebZ	CDS	0	0.000957861	3321	240	1	-1	5	96	0.923377
tyrS	CDS	0	0.000955255	3297	502	1	-1	5	178	0.869846
yaiL	CDS	0	0.000951974	3302	72	2	-0.5	5	114.5	0.961485
yshB	CDS	0	0.000951453	3247	105	2	-0.5	4	91.5	0.79255
entB	CDS	0	0.000949177	3248	27	1	0	4	73	0.747243
flgB	CDS	0	0.000948199	3270	50	1	-1	5	31	0.929992
rpoE.5UTR	5UTR	0	0.000947379	3269	39	1	-1	3	8	0.759101
crfC.5UTR	5UTR	0	0.000947175	3317	100	2	-0.5	4	81	0.847017
aroP.5UTR	5UTR	0	0.000945883	3294	282	1	-1	5	128	0.827447
borD	CDS	0	0.000941992	3289	300	1	-1	4	73	0.747243
ytfQ.ytfR.IGT	IGT	0	0.000940767	3295	702	1	-1	5	204	0.971088
greB	CDS	0	0.000938029	3289	22	1	-1	6	58	0.707043
mdtK	CDS	0	0.000931536	3271	66	2	-0.5	5	112	0.957609
yjhC	CDS	0	0.000928293	3341	34	1	-0.705882	6	96	0.923377
hfq	CDS	0	0.000914796	3279	31	1	-1	6	73	0.747243
yjgA	CDS	0	0.000911135	3260	58	1	-1	7	204	0.971088
adhE.5UTR	5UTR	0	0.000909883	3262	20	1	-1	3	5	0.8
cysB	CDS	0	0.000908369	3287	84	1	-1	6	128	0.827447
lamB	CDS	0	0.000905648	3275	53	2	-0.5	3	22.5	0.954453
pheL.pheA.IGT	IGT	0	0.000903591	3326	79	1	-1	6	128	0.827447
iscS	CDS	0	0.000902791	3274	23	1	0	4	73	0.747243
malI	CDS	0	0.000902077	3368	11	1	0	4	48	0.675182
rplC	CDS	0	0.000900842	3304	158	1	-1	3	18	0.944444
cydA.5UTR	5UTR	0	0.000900799	3308	433	1	-1	5	178	0.869846
lspA.fkpB.IGT	IGT	0	0.000898841	3335	20	1	-1	6	58	0.707043
fliL.5UTR	5UTR	0	0.000897291	3266	162	1	0	3	128	0.827447
nemA	CDS	0	0.000896456	3277	13	1	-1	6	31	0.929992
fhuF.EST3UTR	3UTR	0	0.000896189	3387	473	1	-0.837209	4	128	0.827447
isrB	other-ncRNA	0	0.000893986	3355	47	1	-1	5	46	0.715738
glcA.yghJ.IGR	IGR	0	0.000886464	3274	72	1	-1	6	94	0.989362
smg	CDS	0	0.000885877	3271	60	2	-0.5	4	65	0.817166
lapB.pyrF.IGT	IGT	0	0.000884551	3338	96	1	-0.697917	6	204	0.971088
cheA	CDS	0	0.000883999	3226	61	1	-1	6	96	0.923377
mrp	CDS	0	0.000880946	3324	1032	1	-0.969961	4	178	0.869846
rayT	CDS	0	0.000879303	3269	14	1	-1	5	18	0.804566
yjbB.5UTR	5UTR	0	0.00087916	3266	28	1	0	3	48	0.675182
smpB.EST3UTR	3UTR	0	0.000875522	3313	21	1	-1	2	8	0.163623
phoP	CDS	0	0.000875221	3285	55	1	0	4	128	0.827447
cyaA.5UTR	5UTR	0	0.000866455	3307	17	1	-1	6	58	0.707043
fhuC	CDS	0	0.000856446	3257	109	1	-1	4	34	0.866586
panD	CDS	0	0.000855707	3371	53	1	0	4	128	0.827447
ybgE	CDS	0	0.000855514	3339	25	1	-1	6	57	0.887089
melA.melR.IGR	IGR	0	0.0008523	3299	37	1	-1	5	34	0.866586
ghrA.EST5UTR	5UTR	0	0.000843747	3302	14	1	-1	7	96	0.923377
murA	CDS	0	0.000840806	3227	13	1	0	5	96	0.923377
aldA	CDS	0	0.000840578	3305	12	1	-1	6	46	0.715738
tdcC	CDS	0	0.000840089	3272	277	2	-0.5	4	188	0.931412
grcA.5UTR	5UTR	0	0.000839086	3307	143	2	-0.5	4	131	0.839065
kdgK	CDS	0	0.000836998	3282	36	1	-1	4	18	0.804566
clpS	CDS	0	0.000836266	3260	249	2	-0.359438	4	204	0.982033
malE.5UTR	5UTR	0	0.000834311	3261	231	1	-1	4	73	0.747243
insN-1	CDS	0	0.000828344	3332	63	1	-1	6	128	0.827447
ftsX	CDS	0	0.0008186	3281	84	2	-0.345238	4	122	0.854358
dcrB	CDS	0	0.000818093	3390	24	1	0	3	48	0.675182
ytfJ	CDS	0	0.00081459	3266	23	1	0	3	48	0.675182
chiP	CDS	0	0.000812114	3267	80	1	0	4	178	0.869846
gntP	CDS	0	0.000806393	3333	47	2	-0.5	5	135.5	0.87011
gltP.EST5UTR	5UTR	0	0.000805501	3309	124	1	0	3	128	0.827447
ssb.5UTR	5UTR	0	0.00079668	3289	41	1	-1	7	198	0.992978
fre	CDS	0	0.000790041	3365	116	2	-0.5	4	107.5	0.940089
metI	CDS	0	0.000789114	3374	105	2	-0.5	4	112	0.875412
pka.5UTR	5UTR	0	0.000785671	3311	88	2	-0.5	4	96.5	0.90159
hisQ.hisJ.IGT	IGT	0	0.000778824	3331	483	1	-1	4	128	0.827447
ygiA	CDS	0	0.000778326	3321	30	1	-1	5	31	0.929992
fliI	CDS	0	0.00077618	3344	29	1	-1	5	31	0.929992
insL-1	CDS	0	0.000775639	3313	350	1	-1	2	23	0.954261
ycjD	CDS	0	0.000771253	3304	39	1	-0.641026	4	46	0.715738
upp	CDS	0	0.000764659	3308	22	1	-1	3	8	0.759101
ryeA	other-ncRNA	0	0.000761281	3220	115	2	-0.5	4	115	0.946664
yghJ	CDS	0	0.000759124	3288	105	2	-0.5	4	125	0.843413
queE	CDS	0	0.000756771	3215	29	1	-1	5	48	0.675182
yifE	CDS	0	0.000754829	3197	12	1	-1	3	5	0.8
bamE	CDS	0	0.000754344	3258	195	2	-0.371795	3	125	0.843413
rhlB	CDS	0	0.000752829	3320	254	1	-0.767717	4	128	0.827447
pmrD	CDS	0	0.000751066	3262	145	1	-0.531034	4	128	0.827447
acnB.5UTR	5UTR	0	0.000750036	3329	85	1	-1	6	178	0.869846
cusC.cusF.IGT_AS	AS	0	0.000748114	3372	17	1	-1	2	5	0.536486
dgt	CDS	0	0.000743264	3356	68	2	-0.5	5	191	0.920467
yrbL.npr.IGR	IGR	0	0.000739804	3265	52	1	-1	4	23	0.954261
yeiS	CDS	0	0.000737939	3254	10	1	-1	7	96	0.923377
fliG	CDS	0	0.000735261	3310	47	1	0	2	46	0.715738
araJ.5UTR	5UTR	0	0.000731287	3284	382	1	-1	5	198	0.992978
gltA	CDS	0	0.000731048	3377	18	1	0	3	48	0.675182
trkG	CDS	0	0.000730478	3256	32	1	-1	7	198	0.992978
yihX	CDS	0	0.000726933	3316	84	2	-0.5	4	125.5	0.808544
flgM	CDS	0	0.000725622	3245	133	3	-0.333333	2	58	0.9
fabI.5UTR	5UTR	0	0.000725497	3266	184	1	-0.657609	4	128	0.827447
yfhM	CDS	0	0.000724731	3407	121	1	-0.495868	4	128	0.827447
bglX.5UTR	5UTR	0	0.000723717	3248	24	1	-1	5	31	0.929992
acnB	CDS	0	0.000720884	3330	51	2	0.205882	3	136	0.929604
argX	tRNA	0	0.0007196	3317	489	1	-0.762781	3	96	0.923377
helD	CDS	0	0.000713855	3253	76	2	-0.5	5	201	0.982033
thrL	CDS	0	0.000713371	3286	1011	1	0	0	128	0.827447
ydcH	CDS	0	0.000713261	3343	111	1	-1	6	198	0.992978
yrbN	CDS	0	0.00071174	3415	24	1	-1	4	18	0.804566
ebgR	CDS	0	0.000711003	3311	85	1	0	3	128	0.827447
dcuC	CDS	0	0.000709757	3312	108	1	-1	6	198	0.992978
ynfK	CDS	0	0.000706504	3254	217	2	-0.5	4	201	0.982033
fabG	CDS	0	0.000706207	3282	237	2	-0.5	3	106.5	0.963156
nudF	CDS	0	0.000704078	3231	29	1	-1	7	204	0.971088
yfiP	CDS	0	0.000703097	3274	37	1	-1	6	94	0.989362
yjbB	CDS	0	0.000700944	3395	10	1	-1	7	94	0.989362
grxD.5UTR	5UTR	0	0.000694776	3327	69	1	-1	4	48	0.675182
pspA.pspB.IGT	IGT	0	0.000694636	3358	15	1	0	3	48	0.675182
cspG	CDS	0	0.000692687	3314	69	1	-1	4	48	0.675182
grxD	CDS	0	0.000689339	3343	15	1	0	3	48	0.675182
glpR	CDS	0	0.000688136	3291	105	1	-0.485714	4	128	0.827447
mcrB	CDS	0	0.000688083	3351	171	1	-0.695906	4	128	0.827447
ygdH	CDS	0	0.000686312	3298	31	1	-1	6	96	0.923377
mlaF	CDS	0	0.000686245	3257	91	2	-0.5	4	117.5	0.95054
clcA	CDS	0	0.000683574	3278	66	2	-0.5	5	201	0.982033
fur	CDS	0	0.000680072	3354	59	1	-1	4	34	0.866586
fumA.5UTR	5UTR	0	0.000677794	3394	48	1	0	4	178	0.869846
hmp	CDS	0	0.000676898	3348	14	1	0	3	48	0.675182
ydiK	CDS	0	0.000676716	3281	35	1	-0.571429	5	96	0.923377
ves.5UTR	5UTR	0	0.000675364	3248	199	3	-0.333333	3	178	0.923377
ptsG	CDS	0	0.000674274	3256	852	1	-1	4	198	0.992978
mlaA	CDS	0	0.000671653	3268	46	2	-0.195652	3	73	0.87011
dfp	CDS	0	0.000670274	3319	84	1	-0.428571	4	128	0.827447
lysC	CDS	0	0.000669186	3272	25	1	-1	7	198	0.992978
tonB.5UTR	5UTR	0	0.000668446	3325	45	1	-1	5	73	0.747243
waaJ	CDS	0	0.000668119	3306	19	1	0	3	58	0.707043
ymbA	CDS	0	0.000667027	3273	55	3	-0.133333	3	96	0.923377
tolC.5UTR	5UTR	0	0.00066657	3353	30	2	-0.5	4	106	0.567355
dedA	CDS	0	0.000660087	3301	43	1	-1	5	73	0.747243
msrB	CDS	0	0.000657572	3315	45	1	0	4	178	0.869846
yhaM.yhaL.IGR	IGR	0	0.000655122	3245	10	1	0	4	73	0.747243
icd	CDS	0	0.000654929	3284	411	1	-0.357664	2	128	0.827447
pgpB.AS	AS	0	0.000654515	3255	88	1	-1	6	204	0.971088
mazF	CDS	0	0.000654456	3345	43	2	-0.5	4	93	0.814474
rplL	CDS	0	0.000651406	3266	954	1	-0.87631	3	178	0.869846
ves	CDS	0	0.000648796	3381	40	1	-1	5	73	0.747243
rdoA	CDS	0	0.00064704	3300	19	1	-1	5	46	0.715738
sodB.5UTR	5UTR	0	0.000645869	3308	109	1	-0.348624	4	178	0.869846
dut	CDS	0	0.000644259	3274	18	1	-1	5	34	0.866586
cysE.5UTR	5UTR	0	0.000643459	3310	183	1	-1	5	178	0.869846
yeiP	CDS	0	0.000632122	3304	17	1	-1	5	31	0.929992
ftsP	CDS	0	0.00063121	3263	17	1	-1	5	31	0.929992
erpA	CDS	0	0.000630901	3340	215	1	-0.660465	4	178	0.869846
mglC	CDS	0	0.000630174	3331	43	2	-0.5	5	191	0.920467
cra	CDS	0	0.000630156	3370	169	1	-1	5	178	0.869846
deoB.deoD.IGT	IGT	0	0.000627924	3349	41	1	-1	4	26	0.961538
crcB	CDS	0	0.000623314	3279	43	2	-0.5	5	188	0.931412
yejL	CDS	0	0.00062192	3295	48	1	-1	4	31	0.929992
yihG.5UTR	5UTR	0	0.000618073	3296	10	1	-1	6	57	0.887089
bacA.5UTR	5UTR	0	0.000617405	3332	46	1	-1	4	34	0.866586
rihA	CDS	0	0.00061599	3361	155	1	0	2	128	0.827447
ychF.pth.IGT	IGT	0	0.000612688	3220	35	1	-1	5	73	0.747243
fhuB	CDS	0	0.000612618	3380	31	2	-0.5	5	147	0.958177
napH	CDS	0	0.000611843	3268	76	1	-1	5	96	0.923377
hscB	CDS	0	0.000611701	3230	155	1	-1	5	178	0.869846
dcuA	CDS	0	0.000609435	3372	47	2	-0.5	4	101.5	0.880063
thrB	CDS	0	0.000609391	3306	48	1	-1	6	178	0.869846
ydcL	CDS	0	0.00060708	3257	27	1	-1	6	128	0.827447
acpP.fabF.IGT	IGT	0	0.000605789	3283	46	1	-1	6	178	0.869846
metQ.metI.IGT	IGT	0	0.000604924	3272	57	1	0	3	128	0.827447
yqjH	CDS	0	0.000596896	3365	22	1	-1	4	19	0.947368
entF	CDS	0	0.00059625	3339	93	2	-0.5	4	149	0.980225
yoaB	CDS	0	0.000594903	3300	54	1	0	3	128	0.827447
thrS.yniD.IGR	IGR	0	0.000592172	3343	14	1	-1	5	34	0.866586
cydB	CDS	0	0.000589944	3328	137	2	-0.5	3	104	0.946489
narG.5UTR	5UTR	0	0.000588427	3345	91	1	0	3	178	0.869846
yehU	CDS	0	0.000585145	3273	17	1	-1	7	198	0.992978
nuoL	CDS	0	0.000582952	3316	70	2	-0.171429	3	135.5	0.87011
entD	CDS	0	0.000582894	3341	64	1	-1	6	204	0.971088
cspF.ydfT.IGR	IGR	0	0.000582034	3267	87	2	-0.5	4	149	0.980225
cstA	CDS	0	0.000580468	3335	158	2	-0.5	3	135.5	0.87011
yciA	CDS	0	0.000573887	3326	17	1	0	4	128	0.827447
ykfB	CDS	0	0.000572015	3343	19	1	0	3	73	0.747243
yciI.EST3UTR	3UTR	0	0.000571492	3339	13	1	-1	5	34	0.866586
ftsK	CDS	0	0.000571377	3362	102	2	-0.5	4	188	0.931412
rpmG	CDS	0	0.000571339	3305	71	1	-1	5	94	0.989362
osmB.5UTR	5UTR	0	0.000569443	3300	56	1	-1	3	19	0.947368
brnQ.proY.IGT	IGT	0	0.000568305	3251	18	1	-1	6	96	0.923377
pheT	CDS	0	0.000567598	3302	212	1	-1	3	57	0.887089
rpsG.rpsL.IGT	IGT	0	0.000566729	3282	37	1	-1	4	31	0.929992
nrdF	CDS	0	0.000565566	3284	19	1	0	3	73	0.747243
fhuD	CDS	0	0.000564991	3330	18	1	-1	4	18	0.944444
tcdA	CDS	0	0.000564983	3382	191	1	-1	5	198	0.992978
alr	CDS	0	0.000564215	3337	79	2	-0.5	4	163	0.910213
srlA	CDS	0	0.000564056	3289	81	1	-1	4	57	0.887089
mnmA	CDS	0	0.000564011	3403	13	1	-1	4	18	0.804566
yadD	CDS	0	0.000561345	3340	58	2	-0.5	4	130.5	0.929088
yfgJ.EST3UTR	3UTR	0	0.000558609	3310	15	1	-1	7	198	0.992978
ilvE.ilvD.IGT	IGT	0	0.000558039	3256	46	1	0	3	128	0.827447
fdhD.fdoG.IGR	IGR	0	0.00055648	3339	51	1	-1	3	19	0.947368
secM.EST5UTR	5UTR	0	0.00055496	3292	38	2	-0.5	4	102	0.915692
yeeX.EST5UTR	5UTR	0	0.000553454	3304	53	1	-1	2	11	0.909091
ybiC	CDS	0	0.000553186	3346	16	1	0	4	128	0.827447
insA-7	CDS	0	0.000551393	3304	166	1	-1	4	96	0.923377
kefB	CDS	0	0.000551052	3319	40	2	-0.5	4	111	0.887827
yegT	CDS	0	0.000551016	3313	14	1	-1	7	204	0.971088
eutB.AS	AS	0	0.000550775	3308	29	1	-1	4	26	0.961538
rodZ	CDS	0	0.000550295	3328	56	2	-0.5	3	69.5	0.868269
ddlA	CDS	0	0.000550251	3293	56	1	-1	5	96	0.923377
rhtA	CDS	0	0.000548176	3308	53	1	-1	6	198	0.992978
galU	CDS	0	0.000547901	3254	59	2	-0.5	4	136	0.929604
nrdE	CDS	0	0.000546613	3258	491	1	-1	4	204	0.971088
ampH	CDS	0	0.000546532	3237	25	1	-1	5	57	0.887089
rffM	CDS	0	0.00054575	3302	43	1	0	3	128	0.827447
zitB	CDS	0	0.000542515	3271	67	1	-1	5	128	0.827447
uup	CDS	0	0.000541542	3272	97	1	-0.762887	5	204	0.971088
groS.groL.IGT	IGT	0	0.000539766	3357	20	1	-1	3	11	0.909091
yeeX	CDS	0	0.00053903	3263	325	1	-1	4	178	0.869846
yacL	CDS	0	0.000538604	3327	169	1	-1	5	198	0.992978
ydeE.EST5UTR	5UTR	0	0.000538386	3361	64	1	-1	5	128	0.827447
yejG.5UTR	5UTR	0	0.000538257	3185	134	2	-0.5	3	138.5	0.859165
ftsB.EST5UTR	5UTR	0	0.000522261	3306	11	1	-1	5	46	0.715738
trpC	CDS	0	0.000521616	3314	59	1	-1	5	128	0.827447
ymcE	CDS	0	0.000516108	3322	14	1	-1	6	96	0.923377
yobH	CDS	0	0.000514321	3278	14	1	-1	6	96	0.923377
hofM	CDS	0	0.000513309	3263	56	1	-1	5	128	0.827447
rpsG	CDS	0	0.000512518	3378	153	1	-1	4	94	0.989362
typA	CDS	0	0.000510789	3280	97	1	-1	5	178	0.869846
insI-1	CDS	0	0.000510556	3259	30	1	-1	6	178	0.869846
ucpA.cysP.IGR	IGR	0	0.000510033	3250	10	1	-1	4	15	0.933333
fecC	CDS	0	0.000509857	3358	38	1	-1	3	18	0.944444
rplY	CDS	0	0.000508257	3326	28	1	-1	4	31	0.929992
rfbC	CDS	0	0.000505695	3259	20	1	-1	5	57	0.887089
kgtP.EST5UTR	5UTR	0	0.000504859	3247	156	1	-1	3	57	0.887089
dctA	CDS	0	0.000504323	3258	57	2	-0.5	4	147	0.958177
sdhE.5UTR	5UTR	0	0.000501425	3357	153	1	-1	4	128	0.827447
moaA	CDS	0	0.000501218	3209	29	1	-1	4	46	0.715738
glyQ	CDS	0	0.000500783	3305	41	1	-1	6	204	0.971088
fabH	CDS	0	0.000498359	3277	13	1	0	3	73	0.747243
rpsF	CDS	0	0.000497998	3316	399	1	-1	4	204	0.971088
zwf.5UTR	5UTR	0	0.000495202	3233	28	1	-1	4	48	0.675182
amiA.5UTR	5UTR	0	0.000494285	3329	22	1	-1	4	26	0.961538
sucA	CDS	0	0.000494026	3231	67	2	-0.5	3	112	0.792792
dacC	CDS	0	0.000493141	3372	44	1	-1	5	96	0.923377
flgD	CDS	0	0.00048948	3321	18	1	-1	3	12	0.916667
gmhB.rrsH.IGR	IGR	0	0.000489295	3259	101	1	-1	3	58	0.707043
dicA	CDS	0	0.000487424	3225	50	1	-1	5	128	0.827447
ychH	CDS	0	0.000486876	3386	25	1	-1	4	34	0.866586
lpcA	CDS	0	0.000486104	3301	12	1	-1	5	58	0.707043
dadA.5UTR	5UTR	0	0.000484115	3378	65	2	-0.5	4	188	0.931412
sdhC.5UTR	5UTR	0	0.000483907	3270	243	1	-1	4	178	0.869846
nlpA	CDS	0	0.000482958	3373	80	1	0	2	128	0.827447
ftsB	CDS	0	0.000480403	3286	48	1	-1	5	128	0.827447
flgG	CDS	0	0.000480025	3342	126	1	-1	5	198	0.992978
pqqL	CDS	0	0.000479043	3397	76	1	-0.815789	4	96	0.923377
opgE	CDS	0	0.000474843	3340	38	1	-1	6	198	0.992978
glpQ	CDS	0	0.000474444	3318	83	1	-1	5	178	0.869846
acrZ	CDS	0	0.000473737	3320	52	1	-1	4	73	0.747243
yffR	CDS	0	0.000472132	3243	46	1	-1	5	128	0.827447
nudI	CDS	0	0.000470646	3244	11	1	-1	5	58	0.707043
yfdY	CDS	0	0.000470529	3308	346	1	-1	4	198	0.992978
hsdR	CDS	0	0.000470142	3309	24	1	-1	4	31	0.929992
sthA	CDS	0	0.000470115	3296	35	1	-1	4	58	0.707043
ychE	CDS	0	0.000464333	3291	12	1	-1	6	94	0.989362
iscR	CDS	0	0.000464289	3285	17	1	-1	4	26	0.922241
oppA.5UTR	5UTR	0	0.000463584	3361	335	1	-1	3	128	0.827447
rimL	CDS	0	0.000462181	3284	10	1	-1	6	96	0.923377
guaA.guaB.IGT	IGT	0	0.000461745	3300	75	2	-0.5	3	107.5	0.916348
rpsA	CDS	0	0.000458246	3284	49	1	-1	4	73	0.747243
cspB	CDS	0	0.000458175	3349	38	1	-1	5	94	0.989362
fldA	CDS	0	0.00045638	3226	73	1	-1	5	178	0.869846
trxA.5UTR	5UTR	0	0.000453484	3378	209	1	-1	4	178	0.869846
metH.5UTR	5UTR	0	0.000452664	3249	71	1	-1	5	178	0.869846
wcaM.galF.IGR	IGR	0	0.000451522	3295	42	1	-0.571429	4	128	0.827447
clpP.5UTR	5UTR	0	0.000449806	3270	32	1	-1	6	198	0.992978
gltA.5UTR	5UTR	0	0.000446697	3400	30	1	-1	4	58	0.707043
waaU.waaZ.IGT	IGT	0	0.000445196	3411	22	1	-1	4	46	0.715738
nusG	CDS	0	0.000442994	3331	45	1	-1	4	73	0.747243
ydaN	CDS	0	0.000437443	3400	29	1	-1	6	198	0.992978
yiaV.AS	AS	0	0.000436892	3290	48	1	-0.708333	5	204	0.971088
zapD	CDS	0	0.000436597	3299	19	1	-1	4	31	0.929992
yedQ	CDS	0	0.000435726	3296	29	1	-1	6	198	0.992978
yagU	CDS	0	0.000433765	3288	24	1	0	3	128	0.827447
ybfL	CDS	0	0.00043299	3367	23	2	-0.5	4	125	0.843413
ydjX.AS	AS	0	0.000430745	3370	33	1	-1	5	94	0.989362
cysM.cysA.IGT	IGT	0	0.000425659	3346	28	1	-1	5	96	0.923377
hycB.hycA.IGT	IGT	0	0.000425279	3296	38	1	-1	4	57	0.887089
yejO	CDS	0	0.000424135	3221	72	2	-0.5	3	135.5	0.87011
dxr	CDS	0	0.000423138	3311	13	1	-1	5	73	0.747243
thyA	CDS	0	0.000423073	3303	31	1	-1	5	94	0.989362
ilvM	CDS	0	0.000420506	3281	264	1	-1	3	128	0.827447
yniC	CDS	0	0.000420243	3311	27	1	-1	5	96	0.923377
hpt	CDS	0	0.000419684	3281	57	1	-1	5	178	0.869846
ompX.5UTR	5UTR	0	0.00041915	3286	100	1	-1	4	128	0.827447
nrfA.5UTR	5UTR	0	0.00041896	3237	12	1	-1	5	57	0.887089
bluR	CDS	0	0.000415255	3303	44	2	-0.5	4	191	0.920467
ydcD	CDS	0	0.000415044	3275	32	1	-1	5	128	0.827447
sbcB	CDS	0	0.000413586	3308	16	1	-1	6	178	0.869846
yejA	CDS	0	0.000413234	3326	24	1	-1	4	58	0.707043
lgoR	CDS	0	0.000412904	3302	25	1	-1	6	204	0.971088
tktA.5UTR	5UTR	0	0.000406817	3240	23	1	-1	4	58	0.707043
wbbI	CDS	0	0.000406587	3303	35	1	-1	4	73	0.747243
marR	CDS	0	0.00040524	3292	46	1	-1	3	48	0.675182
ygeV.5UTR	5UTR	0	0.000405142	3323	52	1	-1	5	178	0.869846
glmU	CDS	0	0.000403488	3325	39	2	-0.5	3	101	0.85335
fliT.3UTR	3UTR	0	0.000402938	3313	23	1	-1	4	58	0.707043
malK.5UTR	5UTR	0	0.000401424	3287	44	1	-1	3	48	0.675182
sodA.5UTR	5UTR	0	0.000400982	3282	155	1	-1	4	178	0.869846
blr	CDS	0	0.000398108	3297	106	1	-0.688679	4	204	0.971088
btuE.btuC.IGT	IGT	0	0.00039732	3306	78	1	-1	5	204	0.971088
ampE	CDS	0	0.000395837	3331	76	1	-1	5	198	0.992978
yfjW	CDS	0	0.000395822	3317	24	1	-1	5	96	0.923377
hemA	CDS	0	0.000393292	3254	12	1	-1	4	26	0.961538
yadE	CDS	0	0.000392205	3337	14	1	-1	6	178	0.869846
mioC	CDS	0	0.000390764	3297	30	1	-1	4	57	0.887089
ybdZ	CDS	0	0.000390397	3362	12	1	-1	4	26	0.961538
lexA	CDS	0	0.000389061	3328	38	1	-1	3	34	0.866586
murF	CDS	0	0.000383735	3203	10	1	-1	4	26	0.922241
sufE	CDS	0	0.000383443	3293	20	1	-1	6	204	0.971088
rpoC	CDS	0	0.000382934	3318	20	1	-1	4	58	0.707043
mltC	CDS	0	0.00038176	3313	78	1	-1	4	128	0.827447
ydbK.5UTR	5UTR	0	0.00038004	3347	77	1	-0.376623	3	178	0.869846
envC	CDS	0	0.000379135	3361	43	1	0	2	128	0.827447
pykA	CDS	0	0.000378902	3295	14	1	-1	4	46	0.715738
livK	CDS	0	0.000377555	3326	25	1	-1	5	128	0.827447
yhjE	CDS	0	0.00037719	3334	75	1	-1	4	128	0.827447
pgpB	CDS	0	0.000374053	3315	65	1	-1	5	198	0.992978
aspC.ycbL.IGR	IGR	0	0.000373561	3279	191	1	-1	4	204	0.971088
tehA	CDS	0	0.000372889	3197	27	1	-1	4	57	0.887089
hybO	CDS	0	0.000372383	3271	126	1	-1	4	178	0.869846
chbB	CDS	0	0.00037177	3327	126	1	-1	4	178	0.869846
mqsA	CDS	0	0.00037062	3311	190	1	-1	4	204	0.971088
glnH	CDS	0	0.00036746	3323	16	1	-1	2	10	0.9
gatA	CDS	0	0.000367321	3308	26	1	-1	4	57	0.887089
gatD	CDS	0	0.000366808	3271	62	1	-1	5	198	0.992978
galM.3UTR	3UTR	0	0.000364287	3370	27	1	0	3	178	0.869846
gapA	CDS	0	0.000364258	3297	463	1	-1	3	198	0.992978
lptA	CDS	0	0.000363353	3285	15	1	-1	3	18	0.929458
cdsA	CDS	0	0.000361353	3371	55	1	-1	4	96	0.923377
yfdH	CDS	0	0.000360219	3263	70	1	-0.785714	4	178	0.869846
hemD	CDS	0	0.000358977	3318	20	1	-1	5	94	0.989362
tonB	CDS	0	0.00035808	3361	66	2	-0.5	3	146	0.99117
ybgC	CDS	0	0.000357964	3305	20	1	-1	5	94	0.989362
nagB	CDS	0	0.00035166	3342	24	1	-1	4	73	0.747243
sohB	CDS	0	0.000350848	3288	15	1	-1	2	11	0.861609
yheT	CDS	0	0.00035043	3250	36	1	-1	5	178	0.869846
nrfG.gltP.IGR	IGR	0	0.000348554	3317	163	1	-1	3	128	0.827447
insD-2.ynbG.IGR	IGR	0	0.000347312	3317	10	1	-1	4	31	0.929992
amiA	CDS	0	0.000347294	3295	57	1	-1	4	94	0.989362
mscK.5UTR	5UTR	0	0.000345647	3284	15	1	-1	6	198	0.992978
crp	CDS	0	0.000344529	3307	337	1	-0.910979	3	204	0.971088
lpxD.fabZ.IGT	IGT	0	0.000344431	3255	22	1	-1	4	57	0.887089
udp	CDS	0	0.000344273	3355	21	1	-1	3	26	0.922241
rtcA	CDS	0	0.000343219	3291	15	1	-1	6	198	0.992978
yaiZ	CDS	0	0.000342927	3247	51	1	-1	5	198	0.992978
fliP	CDS	0	0.000341867	3326	15	1	-1	6	198	0.992978
entE	CDS	0	0.000339966	3323	21	1	-1	3	26	0.922241
hemN.5UTR	5UTR	0	0.000338823	3338	257	1	-1	3	178	0.869846
sugE	CDS	0	0.000338008	3279	100	1	-1	4	178	0.869846
lrp.5UTR	5UTR	0	0.000336016	3291	150	1	-1	3	128	0.827447
ydgC.AS	AS	0	0.00033551	3344	18	1	-1	5	128	0.827447
inaA	CDS	0	0.00033551	3302	56	1	-1	4	128	0.827447
yagN.AS	AS	0	0.000335196	3235	15	1	-1	5	96	0.923377
ygaZ	CDS	0	0.000334793	3268	49	1	-1	5	198	0.992978
aegA	CDS	0	0.000334495	3312	48	1	-1	5	204	0.971088
rfbB	CDS	0	0.000330589	3282	40	2	-0.5	3	127.5	0.940033
csgC.EST3UTR	3UTR	0	0.000330235	3324	38	1	-1	3	58	0.707043
insI-2.ydbC.IGR	IGR	0	0.000329665	3239	136	1	-1	4	204	0.971088
roxA	CDS	0	0.000329086	3357	16	1	-1	5	94	0.989362
htpX	CDS	0	0.000327817	3260	19	1	-1	4	57	0.887089
yqeG	CDS	0	0.000327738	3347	13	1	-1	6	198	0.992978
feoA.5UTR	5UTR	0	0.000327658	3288	24	1	-1	3	31	0.929992
ybbY	CDS	0	0.000325504	3372	13	1	-1	6	198	0.992978
yhaJ	CDS	0	0.000325115	3298	29	1	-1	5	178	0.869846
uspD	CDS	0	0.000323092	3300	24	1	-1	3	31	0.929992
eda.edd.IGT	IGT	0	0.000321311	3245	28	1	-1	5	178	0.869846
shiA	CDS	0	0.000319597	3258	28	1	-1	5	178	0.869846
ftsL	CDS	0	0.000319149	3291	19	1	-1	3	26	0.961538
skp	CDS	0	0.00031912	3294	19	1	-1	3	26	0.961538
ascB	CDS	0	0.000318735	3353	12	1	-1	6	198	0.992978
leuP	tRNA	0	0.000317652	3347	39	1	-1	2	23	0.954261
dctA.5UTR	5UTR	0	0.000316969	3304	18	1	-1	4	73	0.747243
epmB	CDS	0	0.000316879	3365	27	1	-1	5	178	0.869846
rsgA	CDS	0	0.000315383	3235	122	1	-1	4	204	0.971088
ansB	CDS	0	0.000313589	3307	40	1	-1	5	198	0.992978
amn	CDS	0	0.000312582	3289	104	1	-1	3	96	0.923377
glpC	CDS	0	0.000311064	3271	122	1	-1	3	128	0.827447
rpsB.tsf.IGT	IGT	0	0.000310654	3354	16	1	-1	3	26	0.922241
mdh.5UTR	5UTR	0	0.0003105	3387	118	1	-1	4	198	0.992978
ycaM	CDS	0	0.000310347	3346	16	1	-1	4	57	0.887089
pspA	CDS	0	0.000309839	3248	22	1	-1	3	48	0.675182
slyA	CDS	0	0.000309564	3206	78	1	-1	4	178	0.869846
rstB	CDS	0	0.000309094	3346	77	1	-1	4	178	0.869846
lysS	CDS	0	0.000308017	3320	31	1	-1	3	58	0.707043
iraP.ddlA.IGR	IGR	0	0.000307412	3310	13	1	-1	5	94	0.989362
glpD.5UTR	5UTR	0	0.000306979	3281	97	1	-1	3	96	0.923377
hupA	CDS	0	0.000306652	3238	16	1	-1	4	57	0.887089
yaeP	CDS	0	0.000306505	3313	114	1	-1	4	204	0.971088
adk	CDS	0	0.000305	3338	43	1	-1	4	128	0.827447
fhuA.5UTR	5UTR	0	0.000303009	3278	22	1	-1	3	46	0.715738
yjcE	CDS	0	0.000302577	3194	11	1	-1	5	96	0.923377
ligA	CDS	0	0.00030188	3317	108	1	-1	4	204	0.971088
sufB	CDS	0	0.000300536	3241	192	1	-1	3	178	0.869846
msrB.5UTR	5UTR	0	0.000300444	3287	70	1	-1	4	178	0.869846
rpsK	CDS	0	0.00029878	3290	284	1	-1	3	198	0.992978
araJ	CDS	0	0.000298432	3245	15	1	-1	4	57	0.887089
aqpZ	CDS	0	0.000297941	3306	10	1	-1	6	198	0.992978
rnhA.5UTR	5UTR	0	0.000297074	3295	10	1	-1	4	58	0.707043
emrD.tisB.IGR	IGR	0	0.000296185	3377	106	1	-1	4	204	0.971088
fliY	CDS	0	0.000296002	3306	105	1	-1	4	198	0.992978
fhuF	CDS	0	0.000294604	3375	27	1	-1	3	58	0.707043
rraB	CDS	0	0.00028998	3313	178	1	-1	3	178	0.869846
clpA	CDS	0	0.000289835	3291	64	1	-1	4	178	0.869846
cydD	CDS	0	0.000289327	3339	19	1	-1	3	46	0.715738
yqeI	CDS	0	0.000288747	3335	32	1	-1	5	204	0.971088
yaiA.aroM.IGT	IGT	0	0.000287464	3312	11	1	-1	5	94	0.989362
yqcA	CDS	0	0.000285939	3238	31	1	-1	5	204	0.971088
waaF	CDS	0	0.000285899	3252	31	1	-1	5	198	0.992978
yajG	CDS	0	0.00028542	3262	17	1	-1	3	34	0.866586
malT	CDS	0	0.000284977	3262	31	1	-1	5	204	0.971088
yqjA	CDS	0	0.000284431	3308	31	1	-1	5	198	0.992978
dmsA	CDS	0	0.000283975	3267	170	1	-1	3	178	0.869846
setA	CDS	0	0.000282783	3356	20	1	-1	5	178	0.869846
zupT.5UTR	5UTR	0	0.000282203	3275	13	1	-1	4	73	0.747243
ydaN.AS	AS	0	0.00028165	3281	89	1	-1	4	204	0.971088
proP	CDS	0	0.000280479	3348	161	1	-1	3	178	0.869846
ubiC	CDS	0	0.000279933	3249	92	1	-1	4	198	0.992978
tusE	CDS	0	0.000279186	3281	19	1	-1	5	178	0.869846
yebW	CDS	0	0.000278389	3291	30	1	-1	5	198	0.992978
ylcI	CDS	0	0.000276882	3338	91	1	-1	3	128	0.827447
zipA	CDS	0	0.000276837	3338	16	1	-1	3	31	0.929992
hypE	CDS	0	0.000276568	3245	227	1	-1	3	204	0.971088
yqaB	CDS	0	0.000276304	3300	28	1	-1	5	198	0.992978
cysJ	CDS	0	0.000276237	3329	18	1	-1	5	178	0.869846
ypdA	CDS	0	0.000274315	3307	15	1	-1	3	34	0.866586
oppD	CDS	0	0.000273434	3379	28	1	-1	5	198	0.992978
ycdT	CDS	0	0.000273273	3366	12	1	-1	4	73	0.747243
nuoM	CDS	0	0.000272548	3354	82	1	-1	4	204	0.971088
ppk	CDS	0	0.000272183	3334	12	1	-1	4	73	0.747243
ftsQ	CDS	0	0.000270317	3367	54	1	-1	4	178	0.869846
ydjM	CDS	0	0.000269435	3285	25	1	-1	4	96	0.923377
adhE	CDS	0	0.000267572	3235	70	2	-0.5	2	147	0.958177
pntB	CDS	0	0.000266793	3314	21	1	-1	3	58	0.707043
ysaA	CDS	0	0.000263124	3288	27	1	-1	4	94	0.989362
cyoB	CDS	0	0.000262764	3371	205	1	-1	3	198	0.992978
exbB.5UTR	5UTR	0	0.00026136	3306	75	1	-1	4	198	0.992978
lipA.5UTR	5UTR	0	0.0002611	3289	81	1	-1	3	128	0.827447
rpsT.5UTR	5UTR	0	0.000260491	3254	205	1	-1	3	198	0.992978
nanE.nanT.IGT	IGT	0	0.00026048	3306	133	1	-0.834586	3	204	0.971088
yiiD	CDS	0	0.00025943	3183	24	1	-1	5	204	0.971088
dpiB	CDS	0	0.00025925	3256	24	1	-1	5	198	0.992978
gcd.5UTR	5UTR	0	0.000258362	3265	29	1	-1	3	57	0.887089
recA.5UTR	5UTR	0	0.000257833	3334	77	1	-1	3	128	0.827447
ydfG	CDS	0	0.000257421	3238	48	1	-1	4	178	0.869846
pepQ.5UTR	5UTR	0	0.000256356	3421	15	1	0	2	128	0.827447
luxS.5UTR	5UTR	0	0.000255843	3300	23	1	-1	5	204	0.971088
def	CDS	0	0.000254586	3404	13	1	-1	3	31	0.929992
rimP	CDS	0	0.000254165	3315	69	1	-1	4	198	0.992978
cobC.rsfS.IGR	IGR	0	0.000253982	3345	23	1	-1	5	198	0.992978
fdx	CDS	0	0.000253465	3256	46	1	-1	4	178	0.869846
fhuE.5UTR	5UTR	0	0.00025326	3293	75	1	-1	3	128	0.827447
ptsP	CDS	0	0.000252902	3267	45	1	-1	4	178	0.869846
nhaA	CDS	0	0.000252564	3270	70	1	-1	4	198	0.992978
clpP	CDS	0	0.000252416	3276	22	1	-1	5	204	0.971088
tyrV.tyrT.IGT	IGT	0	0.000252168	3307	27	1	-1	3	73	0.747243
rlmI	CDS	0	0.000252027	3303	67	1	-1	4	204	0.971088
polA	CDS	0	0.000251829	3291	18	1	-1	3	58	0.707043
ratB	CDS	0	0.000251776	3259	21	1	-1	4	96	0.923377
aspA.5UTR	5UTR	0	0.000249338	3337	10	1	-1	3	26	0.961538
fumA	CDS	0	0.000248661	3342	43	1	-1	4	178	0.869846
insA-2	CDS	0	0.00024776	3215	66	1	-1	4	198	0.992978
infB	CDS	0	0.000247324	3336	120	1	-0.641667	2	178	0.869846
ybaN	CDS	0	0.000246117	3290	24	1	-1	4	128	0.827447
yidE.ibpB.IGR	IGR	0	0.000245204	3314	12	1	-1	3	48	0.675182
lrp	CDS	0	0.000244537	3259	17	1	-1	3	58	0.707043
tsr	CDS	0	0.000244252	3353	32	1	-1	2	46	0.715738
murA.ibaG.IGT	IGT	0	0.000243301	3254	19	1	-1	4	96	0.923377
tehB	CDS	0	0.000242435	3273	40	1	-1	4	178	0.869846
nsrR	CDS	0	0.000241218	3315	21	1	-1	4	94	0.989362
yffL.intZ.IGR	IGR	0	0.000240989	3323	19	1	-1	4	96	0.923377
pyrL.5UTR	5UTR	0	0.000240756	3269	16	1	-1	3	58	0.707043
lptC	CDS	0	0.000239669	3326	16	1	-1	3	58	0.707043
ygeV	CDS	0	0.000238735	3298	110	1	-1	3	178	0.869846
kptA	CDS	0	0.000238548	3359	19	1	-1	5	204	0.971088
ispG	CDS	0	0.00023854	3317	30	1	-1	2	46	0.715738
arfB	CDS	0	0.000237916	3297	23	1	-1	3	57	0.887089
tabA	CDS	0	0.000237424	3216	19	1	-1	5	204	0.971088
panD.5UTR	5UTR	0	0.000236487	3283	60	1	-1	3	128	0.827447
cheZ	CDS	0	0.00023537	3270	18	1	-1	4	96	0.923377
yidD	CDS	0	0.000235183	3266	57	1	-1	4	204	0.971088
gyrA	CDS	0	0.000233894	3262	59	1	-1	2	73	0.747243
yoaF	CDS	0	0.000233379	3333	17	1	-1	4	96	0.923377
hypE.3UTR	3UTR	0	0.000233039	3295	37	1	-1	4	178	0.869846
cobS	CDS	0	0.000232043	3188	56	1	-1	4	204	0.971088
hpf.ptsN.IGT	IGT	0	0.000231981	3219	22	1	-1	3	73	0.747243
cspA	CDS	0	0.000231363	3322	56	1	-1	2	73	0.747243
accA	CDS	0	0.00023112	3315	36	1	-1	4	178	0.869846
ykgF	CDS	0	0.000228725	3286	35	1	-1	4	178	0.869846
cas3	CDS	0	0.000228354	3378	11	1	-1	5	178	0.869846
acrR.AS	AS	0	0.000228061	3230	51	1	-1	4	204	0.971088
secM	CDS	0	0.00022661	3295	20	1	-1	3	57	0.887089
waaY	CDS	0	0.000226334	3348	51	1	-1	4	204	0.971088
rpoH.5UTR	5UTR	0	0.000226256	3324	16	1	-1	4	96	0.923377
yqeC	CDS	0	0.00022568	3303	51	1	-1	4	204	0.971088
yciC	CDS	0	0.000225276	3311	16	1	-1	5	198	0.992978
atpC.atpD.IGT	IGT	0	0.000225193	3324	20	1	-1	3	57	0.887089
insA-7.yjhU.IGR	IGR	0	0.000224729	3291	16	1	-1	4	96	0.923377
bamC	CDS	0	0.000224464	3345	50	1	-1	4	198	0.992978
ydcZ.EST3UTR	3UTR	0	0.000223901	3293	16	1	-1	4	96	0.923377
mntH	CDS	0	0.000223733	3250	51	1	-1	4	198	0.992978
mdlA	CDS	0	0.000222849	3284	15	1	-1	4	96	0.923377
secG.5UTR	5UTR	0	0.000222766	3393	49	1	-1	4	198	0.992978
dapD	CDS	0	0.000222232	3292	17	1	-1	4	94	0.989362
trxA	CDS	0	0.000221642	3359	90	1	-1	3	178	0.869846
yohD	CDS	0	0.00021902	3254	15	1	-1	5	198	0.992978
yagE	CDS	0	0.000217782	3247	128	1	-1	3	204	0.971088
malP.malT.IGR	IGR	0	0.000217079	3289	14	1	-1	4	96	0.923377
argQ.argZ.IGT	IGT	0	0.000216869	3304	125	1	-1	3	204	0.971088
pal	CDS	0	0.00021618	3265	45	1	-1	3	94	0.989362
ydhF	CDS	0	0.000215624	3373	16	1	-1	4	94	0.989362
ligB	CDS	0	0.000214939	3310	81	1	-1	3	178	0.869846
yfdG	CDS	0	0.00021444	3342	14	1	-1	5	198	0.992978
ybaB	CDS	0	0.00021439	3265	80	1	-1	3	178	0.869846
minE	CDS	0	0.000213939	3351	80	1	-1	3	178	0.869846
gltX	CDS	0	0.000213746	3336	44	1	-1	4	198	0.992978
dsbA	CDS	0	0.000213394	3296	17	1	-1	3	57	0.887089
rbsK	CDS	0	0.000212991	3331	43	1	-1	4	204	0.971088
ybaO	CDS	0	0.000212853	3281	28	1	-1	4	178	0.869846
gutQ	CDS	0	0.000212314	3245	13	1	-1	4	96	0.923377
fusA.rpsG.IGT	IGT	0	0.000211347	3290	15	1	-1	4	94	0.989362
ppc.5UTR	5UTR	0	0.000210266	3288	28	1	-1	4	178	0.869846
yhaO	CDS	0	0.000209738	3291	28	1	-1	4	178	0.869846
glpE.5UTR	5UTR	0	0.000209239	3386	13	1	-1	4	96	0.923377
yjeI	CDS	0	0.000208972	3301	17	1	-1	3	57	0.887089
gltB.5UTR	5UTR	0	0.000208878	3313	37	1	-0.702703	3	178	0.869846
folM.EST3UTR	3UTR	0	0.000208798	3308	113	1	-1	3	204	0.971088
gpmM.5UTR	5UTR	0	0.000208786	3378	27	1	-1	4	178	0.869846
yqiB.AS	AS	0	0.000208086	3283	13	1	-1	5	204	0.971088
yabQ.rluA.IGR	IGR	0	0.000207782	3241	42	1	-1	3	128	0.827447
yjjI	CDS	0	0.00020763	3330	14	1	-1	4	94	0.989362
ebgR.5UTR	5UTR	0	0.000207359	3312	44	1	-1	3	128	0.827447
ribB	CDS	0	0.000206576	3264	26	1	-1	4	178	0.869846
malS.bax.IGR	IGR	0	0.000206327	3307	13	1	-1	5	198	0.992978
hemX	CDS	0	0.000205631	3288	40	1	-1	4	204	0.971088
mtfA	CDS	0	0.00020552	3359	40	1	-1	4	198	0.992978
fadJ	CDS	0	0.000205489	3380	26	1	-1	4	178	0.869846
yjjU	CDS	0	0.000204242	3334	39	1	-1	4	198	0.992978
wbbK	CDS	0	0.000203841	3351	35	1	-1	3	96	0.923377
rpiB	CDS	0	0.000202766	3361	12	1	-1	4	96	0.923377
IS128.AS	AS	0	0.000202554	3392	12	1	-1	5	204	0.971088
modE	CDS	0	0.000202355	3320	13	1	-1	4	94	0.989362
thrS	CDS	0	0.000201245	3314	38	1	-1	4	204	0.971088
hybO.5UTR	5UTR	0	0.000200917	3315	25	1	-1	4	178	0.869846
dinD.5UTR	5UTR	0	0.000200694	3201	25	1	-1	4	178	0.869846
ftsZ	CDS	0	0.0001992	3391	100	1	-1	3	198	0.992978
yejE	CDS	0	0.000199128	3194	11	1	-1	4	96	0.923377
rutG	CDS	0	0.000199052	3201	37	1	-1	4	198	0.992978
mutS.5UTR	5UTR	0	0.000199034	3333	103	1	-1	3	204	0.971088
ytfB.5UTR	5UTR	0	0.000198952	3271	11	1	-1	4	96	0.923377
nfrA	CDS	0	0.000198575	3302	21	2	-0.5	3	201	0.982033
ybiT	CDS	0	0.000198429	3287	13	1	-1	4	94	0.989362
hslR	CDS	0	0.000197251	3270	11	1	-1	5	204	0.971088
ydcI	CDS	0	0.000197117	3270	11	1	-1	5	204	0.971088
secD	CDS	0	0.000196646	3308	243	1	-1	2	204	0.971088
betI	CDS	0	0.000196539	3285	23	1	-1	4	178	0.869846
yhhH.yhhI.IGR	IGR	0	0.000196526	3287	11	1	-1	5	204	0.971088
ycbL.aspC.IGR	IGR	0	0.000196323	3320	12	1	-1	4	94	0.989362
tmk	CDS	0	0.000195585	3353	23	1	-1	4	178	0.869846
umpG	CDS	0	0.000195027	3300	35	1	-1	4	198	0.992978
aphA	CDS	0	0.000194765	3322	34	1	-1	4	204	0.971088
mpl	CDS	0	0.000193664	3379	22	1	-1	4	178	0.869846
yidC	CDS	0	0.000193577	3302	34	1	-1	4	204	0.971088
kdsC	CDS	0	0.000192669	3217	92	1	-1	3	204	0.971088
ybcY	CDS	0	0.000192041	3339	10	1	-1	4	96	0.923377
pgi	CDS	0	0.000191888	3206	91	1	-1	3	204	0.971088
rpmD	CDS	0	0.000191386	3343	89	1	-1	3	204	0.971088
ftsY	CDS	0	0.000190174	3287	89	1	-1	3	198	0.992978
zapC	CDS	0	0.000190061	3281	10	1	-1	4	96	0.923377
map	CDS	0	0.000189713	3319	34	1	-1	3	128	0.827447
fliK	CDS	0	0.000186829	3322	86	1	-1	2	128	0.827447
ibpA	CDS	0	0.000184824	3295	30	1	-1	4	204	0.971088
lptB	CDS	0	0.00018478	3289	88	1	-1	3	204	0.971088
ftsW	CDS	0	0.000183711	3348	30	1	-1	4	198	0.992978
rcsA.5UTR	5UTR	0	0.000180059	3322	11	1	-1	3	73	0.747243
ygiM	CDS	0	0.000177514	3309	76	1	-1	3	204	0.971088
rpmE	CDS	0	0.000177455	3356	27	1	-1	4	198	0.992978
mscL	CDS	0	0.000176441	3264	26	1	-1	4	198	0.992978
lpxC	CDS	0	0.000176131	3309	74	1	-1	3	204	0.971088
yqeB	CDS	0	0.000176078	3276	10	1	-1	3	57	0.887089
yidE	CDS	0	0.000174568	3258	23	1	-1	3	96	0.923377
ydjN	CDS	0	0.000174461	3303	10	1	-1	3	57	0.887089
ycbJ	CDS	0	0.000174123	3331	26	1	-1	4	204	0.971088
opgD.EST5UTR	5UTR	0	0.000173738	3262	69	1	-1	3	204	0.971088
prlC	CDS	0	0.000172566	3341	25	1	-1	4	204	0.971088
bglX.osmF.IGR	IGR	0	0.00017235	3289	71	1	-1	3	204	0.971088
ilvC.5UTR	5UTR	0	0.000170821	3283	26	1	-1	3	128	0.827447
pdxK	CDS	0	0.000170465	3335	16	1	-1	4	178	0.869846
iscS.iscR.IGT	IGT	0	0.000167917	3330	42	1	-1	3	178	0.869846
mglA	CDS	0	0.000167753	3313	66	1	-1	3	204	0.971088
parC	CDS	0	0.000167641	3274	20	1	-1	3	96	0.923377
fumB.dcuB.IGT	IGT	0	0.000166472	3271	15	1	-1	4	178	0.869846
lptF	CDS	0	0.000166306	3333	62	1	-1	3	204	0.971088
ubiJ	CDS	0	0.000165966	3314	42	1	-1	3	178	0.869846
yceD	CDS	0	0.000165647	3354	24	1	-1	2	73	0.747243
modA	CDS	0	0.000165307	3326	63	1	-1	3	198	0.992978
bssS	CDS	0	0.000165266	3246	41	1	-1	3	178	0.869846
ybeD	CDS	0	0.000164314	3405	22	1	-1	4	198	0.992978
hypB	CDS	0	0.000163831	3274	41	1	-1	3	178	0.869846
flhE	CDS	0	0.00016372	3345	21	1	-1	4	204	0.971088
rseA	CDS	0	0.000163144	3222	39	1	-1	3	178	0.869846
der	CDS	0	0.000161828	3331	39	1	-1	3	178	0.869846
hsdS	CDS	0	0.000161744	3300	21	1	-1	4	204	0.971088
dksA	CDS	0	0.000161409	3229	101	1	-1	2	178	0.869846
yqjC	CDS	0	0.000161337	3293	21	1	-1	3	94	0.989362
potE	CDS	0	0.000160209	3259	21	1	-1	4	204	0.971088
nuoE	CDS	0	0.000159243	3259	57	1	-1	3	204	0.971088
recA	CDS	0	0.000158211	3304	55	1	-1	3	198	0.992978
rsmA	CDS	0	0.000157361	3261	19	1	-1	4	204	0.971088
feoB	CDS	0	0.000157255	3265	53	1	-1	3	204	0.971088
polB.AS	AS	0	0.000156276	3343	19	1	-1	4	198	0.992978
gadC.AS	AS	0	0.000153885	3314	18	1	-1	4	204	0.971088
yfgD	CDS	0	0.000153507	3240	35	1	-1	3	178	0.869846
malM	CDS	0	0.000153385	3292	18	1	-1	3	94	0.989362
ygfZ.AS	AS	0	0.000153289	3312	18	1	-1	4	204	0.971088
cobU	CDS	0	0.000153086	3327	18	1	-1	4	198	0.992978
yhfA	CDS	0	0.000152992	3289	18	1	-1	4	198	0.992978
ylcI.ybcW.IGR	IGR	0	0.000152184	3269	18	1	-1	4	204	0.971088
betT	CDS	0	0.000151856	3297	18	1	-1	4	204	0.971088
damX.aroB.IGT	IGT	0	0.000151479	3336	17	1	-1	4	198	0.992978
gltP	CDS	0	0.000151377	3353	50	1	-1	3	204	0.971088
rhsC	CDS	0	0.000151066	3329	17	1	-1	4	204	0.971088
nanK	CDS	0	0.000150353	3284	49	1	-1	3	204	0.971088
ygfB	CDS	0	0.000149149	3294	15	1	-1	3	96	0.923377
dnaB	CDS	0	0.000148218	3337	17	1	-1	4	204	0.971088
yicH	CDS	0	0.000147309	3293	16	1	-1	4	204	0.971088
yghZ	CDS	0	0.000146576	3308	46	1	-1	3	198	0.992978
gsiB	CDS	0	0.000146528	3296	16	1	-1	4	204	0.971088
abgB	CDS	0	0.000146004	3233	17	1	-1	3	128	0.827447
plaP	CDS	0	0.000144384	3265	44	1	-1	3	198	0.992978
alsE	CDS	0	0.000143808	3306	43	1	-1	3	198	0.992978
pyrG	CDS	0	0.000143073	3321	15	1	-1	3	94	0.989362
hflK	CDS	0	0.000142841	3334	42	1	-1	3	204	0.971088
metN	CDS	0	0.00014266	3285	42	1	-1	3	204	0.971088
aldA.5UTR	5UTR	0	0.000142515	3376	13	1	-1	3	96	0.923377
fbp.EST3UTR	3UTR	0	0.000142378	3252	15	1	-1	4	204	0.971088
ybbB	CDS	0	0.000142346	3267	16	1	-1	3	128	0.827447
agp	CDS	0	0.000141351	3283	14	1	-1	4	198	0.992978
msrA.5UTR	5UTR	0	0.000140747	3257	14	1	-1	4	204	0.971088
zwf	CDS	0	0.000140001	3353	42	1	-1	3	198	0.992978
rdlA.ldrB.IGR	IGR	0	0.000139658	3285	14	1	-1	4	204	0.971088
ydiU	CDS	0	0.000138534	3355	14	1	-1	4	198	0.992978
malZ	CDS	0	0.000137993	3373	14	1	-1	3	94	0.989362
yafT.EST5UTR	5UTR	0	0.000137758	3263	15	1	-1	3	128	0.827447
ilvB	CDS	0	0.000136799	3357	39	1	-1	3	198	0.992978
ybhQ	CDS	0	0.000136105	3195	13	1	-1	3	94	0.989362
fruA	CDS	0	0.000136005	3295	13	1	-1	4	198	0.992978
yfcA.AS	AS	0	0.000134266	3359	11	1	-1	3	96	0.923377
trg	CDS	0	0.000133263	3169	35	1	-1	3	198	0.992978
ydhL	CDS	0	0.000132779	3298	12	1	-1	4	204	0.971088
tpx.5UTR	5UTR	0	0.000132536	3305	36	1	-1	3	204	0.971088
glgA	CDS	0	0.000132418	3290	12	1	-1	3	94	0.989362
lysC.5UTR	5UTR	0	0.000132337	3327	12	1	-1	3	94	0.989362
dnaK	CDS	0	0.000130121	3354	34	1	-1	3	204	0.971088
yebO.yobF.IGR	IGR	0	0.000128862	3274	10	1	-1	3	96	0.923377
diaA	CDS	0	0.00012818	3312	11	1	-1	4	204	0.971088
yfcA	CDS	0	0.000127877	3263	10	1	-1	3	96	0.923377
smtA	CDS	0	0.000127724	3245	32	1	-1	3	198	0.992978
dsdC	CDS	0	0.000127023	3268	31	1	-1	3	198	0.992978
envZ	CDS	0	0.000123595	3299	11	1	-1	3	128	0.827447
menI	CDS	0	0.000123502	3274	29	1	-1	3	198	0.992978
plsB	CDS	0	0.000122361	3289	29	1	-1	3	204	0.971088
sdhB	CDS	0	0.000121776	3324	19	1	-1	3	178	0.869846
ndh.5UTR	5UTR	0	0.000119531	3227	26	1	-1	3	198	0.992978
mepM	CDS	0	0.000118758	3309	26	1	-1	3	198	0.992978
tdcE	CDS	0	0.00011866	3289	26	1	-1	3	204	0.971088
speB.loiP.IGR	IGR	0	0.000117946	3266	26	1	-1	3	204	0.971088
pfkA	CDS	0	0.000117521	3310	26	1	-1	3	198	0.992978
lysP	CDS	0	0.000116208	3335	25	1	-1	3	198	0.992978
lysR	CDS	0	0.000115562	3269	25	1	-1	3	204	0.971088
ychH.5UTR	5UTR	0	0.000114326	3305	24	1	-1	3	198	0.992978
valS	CDS	0	0.000113321	3384	23	1	-1	3	204	0.971088
sppA	CDS	0	0.000113035	3336	23	1	-1	3	204	0.971088
flhE.yecT.IGR	IGR	0	0.000112051	3334	22	1	-1	3	198	0.992978
lspA	CDS	0	0.000111082	3294	22	1	-1	3	198	0.992978
spoT	CDS	0	0.000110942	3292	15	1	-1	3	178	0.869846
yigZ	CDS	0	0.000109664	3281	14	1	-1	3	178	0.869846
pykA.5UTR	5UTR	0	0.000107939	3232	20	1	-1	3	204	0.971088
mqo	CDS	0	0.000106328	3294	19	1	-1	3	204	0.971088
talA.maeB.IGR	IGR	0	0.000103145	3337	18	1	-1	3	198	0.992978
yigA	CDS	0	0.00010159	3275	17	1	-1	3	204	0.971088
rpoN	CDS	0	0.000101124	3297	17	1	-1	3	204	0.971088
murG	CDS	0	0.000100965	3379	17	1	-1	3	198	0.992978
aidB.yjfC.IGR	IGR	0	0.000100891	3243	11	1	-1	3	178	0.869846
tag	CDS	0	0.000100027	3273	17	1	-1	3	198	0.992978
ychJ.5UTR	5UTR	0	9.99028e-05	3326	16	1	-1	3	204	0.971088
argQ.yqaB.IGR	IGR	0	9.83259e-05	3355	41	1	-1	2	204	0.971088
tamA	CDS	0	9.82055e-05	3344	16	1	-1	3	198	0.992978
nirC	CDS	0	9.6762e-05	3229	15	1	-1	3	198	0.992978
ynfC	CDS	0	9.44846e-05	3272	14	1	-1	3	204	0.971088
yrbG	CDS	0	9.35351e-05	3379	14	1	-1	3	198	0.992978
yajR	CDS	0	9.33775e-05	3283	14	1	-1	3	198	0.992978
narX	CDS	0	9.3059e-05	3333	14	1	-1	3	198	0.992978
lacZ	CDS	0	9.12148e-05	3258	13	1	-1	3	204	0.971088
katG.5UTR	5UTR	0	9.07367e-05	3305	22	1	-1	2	178	0.869846
fusA	CDS	0	8.96968e-05	3317	32	1	-1	2	204	0.971088
cmk	CDS	0	8.80921e-05	3257	12	1	-1	3	198	0.992978
bax	CDS	0	8.58522e-05	3264	11	1	-1	3	204	0.971088
purT	CDS	0	8.57499e-05	3279	11	1	-1	3	198	0.992978
uspB.5UTR	5UTR	0	8.37602e-05	3210	10	1	-1	3	204	0.971088
mraY	CDS	0	7.84729e-05	3376	23	1	-1	2	198	0.992978
yijD.AS	AS	0	7.32882e-05	3286	19	1	-1	2	204	0.971088
rssA	CDS	0	7.16973e-05	3270	18	1	-1	2	204	0.971088
cysQ	CDS	0	6.64495e-05	3274	15	1	-1	2	198	0.992978

## Sheet: Summary
Name	Known sRNA	Max sRNA score	sRNA score			# of unique interactions			Status
			Exponential phase	Stationary phase	Exponential phase under iron limitation	Exponential phase	Stationary phase	Exponential phase under iron limitation
cpxP.3UTR	1	0.964826	0.855793	0.964826	0.756792	47	221	57	Known sRNA, CpxQ
ryhB	1	0.961377	0.642778	0.415712	0.961377	5	3	178	Known sRNA
gcvB	1	0.936393	0.936393	0.887418	0.930924	78	49	128	Known sRNA
mgrR	1	0.930347	0.929047	0.861874	0.930347	64	68	96	Known sRNA
chiX	1	0.928666	0.699902	0.928666	0.925248	1	27	23	Known sRNA
arcZ	1	0.91874	0.881446	0.91874	0.889777	96	282	204	Known sRNA
cyaR	1	0.904758	0.896797	0.904758	0.891816	136	236	198	Known sRNA
rprA	1	0.865007	0.548639	0.865007	0.579432	17	60	19	Known sRNA
fnrS	1	0.864058	0.864058	0.830168	0.789605	50	28	48	Known sRNA
fliC.fliA.IGR	0	0.858571	0.858571	0.272492	0.671522	16	8	18	Recently conirmed sRNA, FliX (Table 2A)
sucD.EST3UTR	0	0.836318	0.638371	0.836318	0.734821	9	26	18	Recently conirmed sRNA, SdhX (Table 2A)
glmZ	1	0.817103	0.817103	0.799372	0.740205	3	5	4	Known sRNA
micA	1	0.800355	0.512318	0.800355	0.700927	15	79	46	Known sRNA
uhpT.EST3UTR	0	0.786496	0.751218	0.346929	0.786496	48	11	94	Recently conirmed sRNA, UhpU (Table 2A)
micF	1	0.769832	0.0725071	0.769832	0.601291	1	15	5	Known sRNA
uhpT	0	0.7518	0.542041	0.0927614	0.7518	28	3	31	Corresponds to uhpT 3' UTR, UhpU (Table 2A)
spf	1	0.702259	0.702259	0.227941	0.513904	49	14	58	Known sRNA
omrB	1	0.689028	0.524871	0.679907	0.689028	15	42	73	Known sRNA
gadE.mdtE.IGT	0	0.683821	-	0.683821	-	0	24	0	Recently conirmed sRNA, GadF (Table 2A)
mcaS	1	0.680672	0.552437	0.538185	0.680672	24	14	34	Known sRNA
oxyS	1	0.613886	0.587577	0.0362469	0.613886	17	1	26	Known sRNA
omrA	1	0.600354	-	0.600354	0.463612	0	18	5	Known sRNA
malG.3UTR	0	0.595865	0.416319	0.467855	0.595865	13	22	26	Recently conirmed sRNA, MalH (Table 2A)
aceK	0	0.59228	-	0.59228	0.0843527	0	15	1	Perdicted here and confirmed by northen blot analysis and confiremd also by Adams et al. (2021) AceK-int (Table 2B)
sgrS	1	0.574486	0.574486	0.378266	0.421602	5	2	5	Known sRNA
arrS	0	0.572318	-	0.572318	0.00689556	0	37	1	A known cis-encoded sRNA that was shown by RIL-seq to function also as Hfq-dependent
motA.5UTR	0	0.56206	0.56206	0.158048	0.443509	14	2	10	Recently conirmed sRNA, MotR (Table 2A)
glnA.3UTR	1	0.555717	0.258919	0.379902	0.555717	3	3	11	Known sRNA, GlnZ
lpp.EST3UTR	0	0.544662	0.36541	0.142141	0.544662	1	1	2	Predicted here
micL	1	0.543525	0.543525	0.533153	0.435263	7	15	8	Known sRNA
ybiJ.ybiC.IGR	0	0.505687	0.222608	0.373723	0.505687	5	9	18	Perdicted here and confirmed by northen blot analysis, ZbiJ (Table 2B)
sroC	1	0.505533	0.00440197	0.505533	0.00250513	1	4	1	Known sRNA
dsrA	1	0.489554	0.340986	0.479976	0.489554	6	4	11	Known sRNA
raiA	0	0.481845	0.337218	0.481845	0.296424	9	22	6	Recently conirmed sRNA, raiA.3'UTR, RaiZ (Table 2A)
sdsR	1	0.442724	-	0.442724	0.0208476	0	85	2	Known sRNA
glpX.3UTR	0	0.432618	0.323296	0.432618	0.191572	7	12	5	Predicted here but failed to confirmed by northern blot analysis by the probes used
narK.narG.IGR	0	0.379583	0.376297	-	0.379583	4	0	5	Recently conirmed sRNA, NarS (Table 2A)
chiP.5UTR	0	0.37561	0.37561	0.00736921	0.0279115	1	1	2	Recently conirmed sRNA, ChiZ (Adams et al, 2021)
dinI	0	0.359266	0.190251	0.359266	0.2787	1	1	1	Predicted here
ykgH.EST3UTR	0	0.345945	0.345945	0.238631	0.245266	8	10	15	Predicted here but failed to confirmed by northern blot analysis by the probes used
xylB.xylA.IGT	0	0.345519	0.063737	0.345519	0.0675334	2	10	2	Perdicted here and confirmed by northen blot analysis, XylZ (Table 2B)
gadY	1	0.342792	0.0793795	0.342792	0.0868567	1	11	1	Known sRNA
cspA.3UTR	0	0.310005	0.310005	-	0.145937	3	0	2	Predicted here
cspE	0	0.308209	0.308209	0.110983	0.289872	2	4	1	Predicted here
cof	0	0.306355	0.0730139	0.306355	0.0950648	1	3	1	Predicted here
ilvL.ilvX.IGT	0	0.297091	0.297091	-	0.0192678	2	0	2	Predicted here
allR	0	0.295349	0.0424971	0.295349	0.0458845	1	5	1	Perdicted here and confirmed by northen blot analysis, AllZ (Table 2B)
rybB	1	0.291976	0.0826087	0.291976	0.13257	5	13	6	Known sRNA
ompF	0	0.28423	0.28423	0.00653892	0.166922	15	7	15	Predicted here
narP.ccmH.IGR	0	0.27728	0.0351091	0.27728	0.0270106	2	5	2	Predicted here
minE.ycgI.IGR	0	0.27578	0.0277566	0.27578	-	1	5	0	Predicted here
leuZ.yecA.IGR	1	0.24574	0.172521	0.0401623	0.24574	5	2	5	Known sRNA, 3'ETS-leuZ
sucD	0	0.241016	0.000973946	0.241016	0.0118531	1	8	3	Corresponds to sucD 3' UTR, SdhX
yhcN.EST3UTR	0	0.237539	0.19424	-	0.237539	1	0	3	Predicted here
hupB.5UTR	0	0.204705	0.204705	0.016056	0.161783	4	5	11	Predicted here
fadA.fre.IGR	0	0.202112	0.0313265	0.202112	0.0823061	2	8	5	Predicted here and confirmed by northen blot analysis, FadZ (Table 2B)
ompA.5UTR	0	0.191656	0.0643154	0.0996519	0.191656	4	10	10	Predicted here
dicF	1	0.185999	0.103496	0.119431	0.185999	7	4	12	Known sRNA
allE.EST3UTR	0	0.164639	0.106954	0.164639	0.104378	2	6	2	Predicted here
metT.asnB.IGR	0	0.162541	0.0402788	0.13839	0.162541	1	1	1	Predicted here
sieB.kilR.IGR	0	0.154156	0.0327001	0.154156	0.0324724	1	3	1	Predicted here and confirmed by northen blot analysis, KilS (Table 2B)
flgL.EST3UTR	0	0.152221	0.0732312	0.0866154	0.152221	1	2	2	Recently conirmed sRNA, FlgO (Table 2A)
fbaB.gatY.IGR	0	0.150667	-	0.150667	-	0	2	0	Predicted here
lpp	0	0.140604	0.0132499	0.088918	0.140604	4	7	9	Predicted here
ymfH	0	0.139721	0.113151	0.0939898	0.139721	3	4	3	Predicted here
yodB.serU.IGR	0	0.131009	0.0103524	0.0460066	0.131009	1	2	7	Predicted here
yqiB	0	0.128602	-	0.000334389	0.128602	0	1	8	Predicted here
yehA.EST3UTR	0	0.128071	-	0.128071	0.00229916	0	5	1	Predicted here
rbsB.rbsK.IGT	0	0.10513	0.0910634	0.0347028	0.10513	3	3	3	Recently conirmed sRNA, RbsZ (Table 2A)
tdcG	0	0.0993365	0.0993365	0.0673573	0.0816801	2	1	2	Predicted here
bhsA.EST3UTR	0	0.098806	-	0.098806	-	0	2	0	Predicted here and confirmed by northen blot analysis, BhsB (Table 2B)
fecA	0	0.0963421	-	-	0.0963421	0	0	6
asnW.yeeN.IGR	0	0.0939999	0.0939999	-	0.0145648	1	0	2
insL-1.AS	0	0.0934402	0.0934402	0.000763066	0.00415362	3	1	2
ahpF	0	0.0892635	0.0393936	0.0803716	0.0892635	2	3	3
ompC.5UTR	0	0.0885597	0.0700896	0.0885597	0.0738471	8	9	10
ruvA.5UTR	0	0.0866332	-	0.0866332	0.0160195	0	3	1
hcaT	0	0.0861158	0.0571779	0.0861158	0.0746044	1	1	1
yjgZ.insG.IGR	0	0.0859611	0.0301829	0.0467525	0.0859611	1	3	1
nmpC	0	0.0848755	0.0848755	0.039014	0.0607798	6	4	6
dinI.EST3UTR	0	0.083589	0.083589	0.0135167	0.0130736	2	1	1
opgC.EST3UTR	0	0.0828115	0.0828115	-	0.0158898	1	0	1
greA.5UTR	0	0.0785891	0.0785891	0.0135608	0.00311703	1	2	1
bhsA	0	0.0761464	0.0691976	0.0761464	0.0647098	2	2	2
hupB	0	0.0760942	0.0414423	0.0406224	0.0760942	2	3	3
thrL	0	0.0759268	0.0005151	0.0759268	0.000713371	1	1	1
yfgJ	0	0.0756382	0.0756382	-	-	1	0	0
nanT.nanA.IGT	0	0.0735115	0.0139591	-	0.0735115	2	0	3
aceF	0	0.0705301	0.0705301	0.000434109	0.00738088	4	1	2
trmJ	0	0.0690526	0.0690526	0.00385956	0.00579157	3	3	2
csrB	0	0.0654001	-	0.0654001	-	0	1	0
ariR.ymgC.IGT	0	0.0636288	0.00265644	0.0636288	0.0015774	1	6	1
narK	0	0.0618113	0.0618113	-	0.00709065	3	0	3
araG.araF.IGT_AS	0	0.0606009	0.0606009	-	-	1	0	0
crl	0	0.0605619	0.0091889	0.0605619	0.00427455	1	4	1
ompC	0	0.0603977	0.00942901	0.00523892	0.0603977	4	9	9
aspU	0	0.0595993	-	0.0595993	-	0	1	0
ibpB.EST3UTR	0	0.0595344	0.0544394	0.0416265	0.0595344	1	1	1
rydC	1	0.0589002	0.0238424	0.0589002	0.0334435	2	3	3
malM.EST3UTR	0	0.0585398	-	0.0585398	-	0	1	0
ptsG.5UTR	0	0.057605	0.00728336	0.00586787	0.057605	1	1	3
cpxP	0	0.0574627	-	0.0574627	-	0	1	0
ompW	0	0.0572682	-	0.0572682	-	0	6	0
fliC	0	0.0570522	0.0570522	0.00806686	0.0430703	10	4	17
rmf	0	0.0560923	0.000409596	0.0560923	0.00183305	1	10	1
secF.EST3UTR	0	0.0560314	0.0474407	-	0.0560314	1	0	1
sulA.ompA.IGR	0	0.0520089	0.0277894	0.0520089	0.0409851	1	1	1
ytfK	0	0.0513133	0.0244024	0.0513133	0.0146058	4	6	4
fliD	0	0.0504104	-	-	0.0504104	0	0	3
ycfJ.EST3UTR	0	0.0503072	0.0184359	0.0503072	0.0318624	1	1	1
yfbT	0	0.0498944	0.0498944	-	-	1	0	0
csiR	0	0.0496718	-	0.0496718	-	0	1	0
tap	0	0.0487682	-	-	0.0487682	0	0	1
yjfY.EST3UTR	0	0.0475082	0.0250455	0.0475082	0.0363663	1	1	1
ryeA	0	0.0470719	-	0.0470719	0.000761281	0	5	2
hns	0	0.0468188	0.00365991	0.00617033	0.0468188	1	2	4
yhjH	0	0.0448587	0.0379836	-	0.0448587	1	0	1
yhcN	0	0.04485	0.0242689	0.04485	0.0264896	1	1	2
glmS.glmU.IGT	0	0.0446304	0.0446304	0.00960331	0.0209063	1	1	1
insH-1	0	0.0441289	0.036519	0.0371244	0.0441289	5	5	6
rbsD	0	0.0437877	0.0437877	0.0128605	0.0224749	6	4	7
ibpB	0	0.0430033	0.0430033	0.00190404	0.0385682	2	1	2
sroD	0	0.0411618	-	0.0411618	0.0251071	0	1	1
yjtD	0	0.0396592	0.0366508	0.00945459	0.0396592	1	1	2
ryjB.sgcQ.IGR	0	0.0390848	0.026255	0.0390848	0.0361403	1	4	1
etk.appA.IGR	0	0.0383233	-	0.0383233	0.00885255	0	2	1
flhC	0	0.0382225	0.0382225	-	0.00172385	2	0	1
wbbK.insH-7.IGR	0	0.0375145	0.0375145	6.90894e-05	-	1	1	0
tsx.5UTR	0	0.0368877	0.0271171	0.00193609	0.0368877	4	2	3
yhjG	0	0.0365949	0.0365949	-	0.0340717	1	0	1
nhaR.insAB-1.IGR	0	0.0365874	0.0351841	0.0052259	0.0365874	1	1	2
G0-10697	0	0.0349982	0.0349982	0.0281723	0.021795	4	6	4
nagE.5UTR	0	0.0344986	0.0311851	0.00482624	0.0344986	4	2	4
flgK	0	0.0344418	-	-	0.0344418	0	0	1
sstT.5UTR	0	0.0328469	0.0328469	0.0242694	0.026648	2	4	4
rdlA.ldrB.IGR	0	0.0322943	0.0322943	-	0.000139658	1	0	1
rrlH.rrfH.IGT	0	0.031435	-	-	0.031435	0	0	2
fliC.EST3UTR	0	0.0311198	0.0247965	-	0.0311198	1	0	1
asnT	0	0.0307041	-	0.018663	0.0307041	0	1	2
tdcG.yhaO.IGR	0	0.0306707	0.00892518	0.000742429	0.0306707	1	1	1
dmsA.5UTR	0	0.0304851	0.0304851	0.00332086	0.0121098	3	2	2
nlpD	0	0.0302261	0.0302261	0.026491	0.0299897	7	9	10
mepS.5UTR	0	0.0301934	0.0301934	0.000543032	0.0193694	3	1	6
insH-2.ybcQ.IGR	0	0.0301409	0.0190664	0.0190248	0.0301409	4	2	5
dppA.5UTR	0	0.0301345	0.00462727	0.0301345	0.00204245	1	3	1
yjbJ	0	0.0300675	-	0.0300675	-	0	2	0
tnaC	0	0.0292985	0.00157211	0.0292985	0.00689204	1	1	2
malG	0	0.028937	0.00377108	0.000411315	0.028937	2	1	2
ryfD	0	0.0278516	-	0.0278516	0.0111441	0	3	1
nadE.cho.IGR	0	0.0272237	0.0272237	-	-	1	0	0
ackA	0	0.0265691	-	0.012429	0.0265691	0	2	2
miaA.hfq.IGT	0	0.0259867	0.0259867	0.0202285	0.0133563	2	4	2
gcvH	0	0.0259619	0.0259619	0.00980009	0.0163199	6	6	3
tnaC.tnaA.IGT	0	0.0256137	0.0186018	0.0164063	0.0256137	6	3	3
speB.AS	0	0.025328	-	-	0.025328	0	0	1
ompF.5UTR	0	0.0251423	0.00389447	-	0.0251423	1	0	3
insH-7.gnd.IGR	0	0.0250069	0.0250069	-	-	1	0	0
fdoG	0	0.0245881	0.0152464	0.0245881	0.0110767	1	2	2
rpsJ	0	0.0245534	0.0162961	0.00150863	0.0245534	3	2	7
flxA	0	0.0243872	0.0243872	-	0.00874783	3	0	4
csgD.5UTR	0	0.0238427	0.00254411	0.0238427	0.00420449	2	4	3
gltW	0	0.0236675	-	0.00286747	0.0236675	0	1	1
G0-10699	0	0.0236049	-	-	0.0236049	0	0	2
ispU.5UTR	0	0.023421	0.00400651	-	0.023421	1	0	1
yfbV.EST3UTR	0	0.022876	0.022876	-	-	1	0	0
yeiG.AS	0	0.0226613	-	-	0.0226613	0	0	1
lgoD.EST3UTR	0	0.02231	-	-	0.02231	0	0	1
loiP	0	0.0219702	-	-	0.0219702	0	0	1
deoD	0	0.0216586	-	0.000435308	0.0216586	0	1	2
ypfG	0	0.0206843	-	0.0206843	0.00714136	0	1	1
gpsA	0	0.0203008	0.0018666	0.000718598	0.0203008	2	1	4
dps.5UTR	0	0.0202448	-	0.0202448	-	0	1	0
ahpF.EST3UTR	0	0.0200497	-	-	0.0200497	0	0	1
hokE.ybdK.IGR	0	0.0190619	0.0190619	0.00650291	-	1	1	0
fliC.5UTR	0	0.0190237	0.00274025	-	0.0190237	1	0	3
hisQ	0	0.019008	-	0.019008	-	0	1	0
gatA	0	0.0189777	0.00926029	0.0189777	0.000367321	1	2	1
sbmA	0	0.0187056	0.0187056	0.000469712	0.00186891	1	1	2
pheT	0	0.0186594	0.0047824	0.0186594	0.000567598	2	3	1
leuE	0	0.0183707	-	-	0.0183707	0	0	1
manX	0	0.0183323	0.0119263	-	0.0183323	1	0	2
tyrV	0	0.0181126	0.0181126	-	-	1	0	0
pncB	0	0.0177051	-	0.0177051	-	0	1	0
eptB.5UTR	0	0.0175876	0.0137501	0.00387089	0.0175876	1	1	2
ftsI	0	0.0175701	0.0133116	0.00680243	0.0175701	1	1	1
hcaR.5UTR	0	0.0175106	0.0112544	0.0175106	0.0138599	1	1	1
fecI	0	0.0163352	-	-	0.0163352	0	0	1
icd.5UTR	0	0.015855	-	0.015855	-	0	1	0
cfa.5UTR	0	0.0157587	0.0157587	0.00738319	0.0148502	4	4	5
mdtK.EST5UTR	0	0.0156735	0.00621341	0.00800946	0.0156735	1	1	2
ycfJ	0	0.0156715	0.00659682	0.0156715	0.00537044	1	1	1
ampG	0	0.015616	-	-	0.015616	0	0	1
alaV.rrlH.IGT	0	0.0155767	-	-	0.0155767	0	0	2
flgL	0	0.015205	-	-	0.015205	0	0	3
metU	0	0.014981	0.00297171	0.014981	0.00273203	1	2	1
yncL	0	0.0147376	0.00533017	0.0147376	0.00517963	3	4	3
ribB	0	0.0146078	0.0146078	-	0.000206576	1	0	1
glpF.5UTR	0	0.0142175	0.00152433	0.0142175	0.00266733	1	2	2
ymfL.AS	0	0.0141822	-	0.0141822	-	0	2	0
alaA.lrhA.IGR	0	0.0140515	0.0140515	0.00770876	0.00967246	4	4	4
oppB	0	0.0138642	-	0.0138642	-	0	1	0
dcuA.5UTR	0	0.0136477	0.0136477	0.00465092	0.00334611	1	2	1
frsA	0	0.0135766	-	-	0.0135766	0	0	1
cspI.ydfP.IGR	0	0.0134816	-	0.0134816	-	0	1	0
nrfA.5UTR	0	0.0134534	0.0134534	0.000649354	0.00041896	3	1	1
oppA	0	0.013419	0.013419	0.00240701	0.00900946	3	6	5
hflX	0	0.0133318	0.00308211	0.0133318	0.00225216	1	4	1
flgH	0	0.0132439	0.0132439	-	0.00840696	1	0	1
ygaM.EST3UTR	0	0.0127639	-	0.00206615	0.0127639	0	1	1
malP	0	0.0125297	-	-	0.0125297	0	0	1
bssR	0	0.0124298	-	0.0124298	-	0	4	0
glpF	0	0.0123713	0.00782449	0.0123713	0.00504468	2	5	2
yggN.5UTR	0	0.0121991	0.0121991	0.00305704	0.0099483	1	2	1
rpsF.5UTR	0	0.0121794	-	0.0104026	0.0121794	0	1	5
nlpE.EST3UTR	0	0.0121579	0.0121579	-	0.00861468	1	0	1
ryjB	0	0.0119937	-	0.0119937	0.00908715	0	3	1
ygdQ	0	0.0119048	0.0119048	0.00880601	0.0080127	2	2	2
cirA	0	0.0118971	-	-	0.0118971	0	0	2
kgtP	0	0.0118411	0.00258418	0.0118411	0.00420998	2	11	3
flhD.5UTR	0	0.011834	0.011834	0.00185358	0.00968534	3	3	3
tolB	0	0.0117266	0.0117266	0.00340057	0.00636886	2	4	2
rseX	1	0.0115154	-	-	0.0115154	0	0	1
sdhB.sucA.IGT	0	0.0115143	0.0077703	0.0115143	0.0054359	1	1	1
gpp	0	0.0114013	0.0114013	-	0.0104575	1	0	2
ftnA.5UTR	0	0.0113604	0.0113604	-	0.00763439	3	0	2
yihO	0	0.0112249	-	0.0112249	-	0	1	0
yjiH	0	0.011213	-	0.011213	-	0	5	0
rpsJ.5UTR	0	0.0109237	0.00920732	0.00239049	0.0109237	2	1	1
rpmI.infC.IGT	0	0.0109226	0.000726482	0.000348062	0.0109226	1	1	3
yajO.dxs.IGT	0	0.0108104	0.00524794	-	0.0108104	1	0	2
yjtD.thrL.IGR	0	0.0107683	0.0107683	0.0053734	0.00556865	1	1	1
fepA	0	0.0106447	-	-	0.0106447	0	0	4
aceA.aceK.IGT	0	0.0102652	-	0.0102652	-	0	1	0
tnaB	0	0.0102319	0.0102319	0.00300072	0.00532592	3	2	4
glk.3UTR	0	0.01023	0.01023	0.00569544	0.00595937	1	1	1
nrfA	0	0.0101336	0.0101336	0.000281036	-	4	1	0
thrU	0	0.00988485	0.00947731	0.00988485	0.00132256	2	2	1
trpE	0	0.00987799	-	0.00987799	-	0	1	0
cirA.EST3UTR	0	0.00985145	-	-	0.00985145	0	0	2
G0-10697.oppA.IGR	0	0.00983085	-	0.00983085	0.00138927	0	3	1
dmsA	0	0.00981047	0.00981047	0.00102699	0.000283975	3	1	1
xapB.xapA.IGT_AS	0	0.00981012	-	-	0.00981012	0	0	1
fecA.5UTR	0	0.00977493	0.000885599	-	0.00977493	1	0	7
glpT	0	0.00970881	0.00970881	0.00300899	0.00317298	4	6	4
pck.5UTR	0	0.0095574	0.0095574	0.0042755	0.00351448	1	1	1
essD.5UTR	0	0.00945634	0.00280416	0.00245649	0.00945634	1	1	2
aceB.5UTR	0	0.00930798	-	0.00930798	-	0	1	0
wzzB.EST3UTR	0	0.00927725	-	-	0.00927725	0	0	1
rplK.5UTR	0	0.00925761	-	-	0.00925761	0	0	1
ydfC.dicF.IGR	0	0.00924854	0.00677583	0.00876751	0.00924854	1	1	1
nirD.nirC.IGT	0	0.00920993	0.00920993	-	0.00493405	1	0	1
cstA.5UTR	0	0.00919619	0.00101935	0.00919619	0.00267803	2	4	2
rpoD.3UTR	0	0.00917449	-	-	0.00917449	0	0	1
ypfM	0	0.00915097	0.00915097	0.00272212	0.00507624	1	2	2
ompX	0	0.00911095	0.00321344	0.00217381	0.00911095	1	1	3
cytR	0	0.0090551	-	-	0.0090551	0	0	1
fiu.5UTR	0	0.00904312	-	-	0.00904312	0	0	5
lpp.5UTR	0	0.00903594	0.00179004	0.00223903	0.00903594	1	3	2
dcyD.5UTR	0	0.00901201	0.00901201	0.00227494	0.00824087	2	1	3
nuoA.lrhA.IGR	0	0.0089522	-	-	0.0089522	0	0	2
ubiX.argT.IGR	0	0.00894737	0.00524499	0.00894737	0.00269034	1	2	1
cheY	0	0.00886799	0.00281448	-	0.00886799	1	0	2
G0-10698	0	0.00883879	0.00107036	0.00883879	0.0023391	1	5	2
nagE	0	0.00873595	0.00356567	-	0.00873595	2	0	4
tyrU	0	0.00860301	0.00464509	-	0.00860301	1	0	1
rnk.EST5UTR	0	0.00842686	-	-	0.00842686	0	0	1
nanA.5UTR	0	0.00834503	0.000560244	-	0.00834503	1	0	4
fliY.fliZ.IGT	0	0.00824604	0.00824604	0.00211386	0.00338657	1	2	1
yjjZ	0	0.00822561	0.000682983	0.00116209	0.00822561	1	1	1
tdcC	0	0.00818379	0.00818379	-	0.000840089	1	0	2
aspA	0	0.00815947	0.00611864	0.00529104	0.00815947	3	3	3
ybhP.EST5UTR	0	0.00812675	-	0.00812675	-	0	1	0
gdhA.5UTR	0	0.008054	0.008054	0.00671063	0.00525661	1	1	1
fadL	0	0.00801193	0.00801193	0.00279659	0.00621582	1	1	1
frdA	0	0.00777307	0.00777307	-	-	1	0	0
pcm	0	0.0077621	0.0077621	8.74024e-05	0.00757663	1	1	1
tdcA	0	0.00773395	0.00773395	-	0.00576639	4	0	4
afuC.EST3UTR	0	0.00770158	0.00770158	-	-	1	0	0
ftsA.ftsZ.IGT	0	0.0075983	0.00633355	0.0075983	0.00469412	2	4	2
yfdK.yfdI.IGR	0	0.00758897	0.00758897	0.00142238	0.00169496	2	5	5
ompW.5UTR	0	0.00748404	-	0.00748404	-	0	2	0
acpP	0	0.00742367	0.00742367	0.00428486	0.00686586	1	1	1
maeA	0	0.00727487	0.00362353	0.00424878	0.00727487	1	4	4
yfbV.ackA.IGR	0	0.00721379	0.00721379	0.00547311	0.00556029	1	1	1
waaL.AS	0	0.00713379	0.00113701	8.41934e-05	0.00713379	2	1	3
rpoS	0	0.00710489	0.00254391	0.00710489	0.00554812	2	4	3
yddB	0	0.0069274	-	-	0.0069274	0	0	5
nanC.5UTR	0	0.00692399	0.00692399	-	0.00610975	2	0	4
secF.AS	0	0.00671947	0.00671947	-	-	1	0	0
yebO	0	0.00666963	0.00666963	0.00499241	0.00567562	1	2	2
alaX	0	0.00662617	0.00112108	0.00662617	0.00230016	1	2	1
dtpB	0	0.00660483	0.00660483	0.000651479	0.00148521	3	2	3
fbaA.pgk.IGT	0	0.00654566	-	-	0.00654566	0	0	1
gadB	0	0.00650328	-	0.00650328	-	0	4	0
leuT.AS	0	0.00645091	-	-	0.00645091	0	0	3
tolC	0	0.00644158	-	0.000988222	0.00644158	0	1	1
insAB-1	0	0.00642653	0.00396556	0.00294567	0.00642653	1	2	3
cusC.cusF.IGT_AS	0	0.00641064	0.00641064	-	0.000748114	1	0	1
tsaC	0	0.0063282	0.0063282	0.00148016	0.00280217	1	1	1
rmf.5UTR	0	0.00629066	-	0.00629066	-	0	3	0
tdcB.tdcA.IGT	0	0.00628837	0.00628837	-	0.00232684	2	0	3
dbpA	0	0.00628386	-	0.00628386	-	0	1	0
yifK.EST5UTR	0	0.00619664	0.00619664	0.00165012	0.0033404	1	1	1
kgtP.rrfG.IGR	0	0.00615161	-	0.00615161	-	0	3	0
cirA.5UTR	0	0.00602421	-	-	0.00602421	0	0	2
lacA.3UTR	0	0.00598603	0.00598603	-	-	1	0	0
ilvB.ivbL.IGT	0	0.00592122	0.00592122	0.00342331	-	1	1	0
cysB.5UTR	0	0.00585954	0.00125806	0.00585954	0.00322939	1	3	2
wzzB	0	0.00573245	0.000518333	0.000349794	0.00573245	1	2	2
yjdM	0	0.00569742	0.00569742	0.00310116	0.00296212	1	1	1
ghrA	0	0.00565844	0.00565844	0.000952174	0.0012382	1	1	1
yghD.yghF.IGR	0	0.00564395	0.00296035	0.00564395	0.00248708	1	1	1
hybO	0	0.00560806	0.00560806	0.000361762	0.000372383	3	2	1
cysE	0	0.00555041	0.000858631	-	0.00555041	1	0	1
ypfM.5UTR	0	0.0055426	0.000716926	-	0.0055426	1	0	2
yafP.pepD.IGR	0	0.00552747	-	-	0.00552747	0	0	1
rrfG.rrlG.IGT	0	0.00552489	-	-	0.00552489	0	0	1
kgtP.EST5UTR	0	0.00544002	0.000584249	0.00544002	0.000504859	1	4	1
gatB	0	0.00542376	0.0010841	0.00132802	0.00542376	2	3	4
narK.EST3UTR	0	0.00539503	-	-	0.00539503	0	0	1
glyT	0	0.00539344	-	0.00539344	-	0	1	0
rpoE.5UTR	0	0.00538164	0.00137514	0.00538164	0.000947379	1	3	1
uspF.ynaE.IGR	0	0.00537953	0.00515501	0.00537953	0.00156689	1	3	1
pheA	0	0.00537323	-	0.00537323	-	0	1	0
sraB	0	0.00536755	-	-	0.00536755	0	0	2
nuoA.5UTR	0	0.00532301	-	-	0.00532301	0	0	1
aceA	0	0.00530923	-	0.00530923	-	0	4	0
fdnG	0	0.00526694	0.00526694	0.000309508	-	1	1	0
srlA.5UTR	0	0.00526564	0.00526564	-	0.00133239	2	0	1
mglB.5UTR	0	0.00522079	-	0.00522079	-	0	1	0
pldB	0	0.00520254	0.00473951	-	0.00520254	1	0	1
sodB.5UTR	0	0.00518354	0.00518354	0.000706492	0.000645869	2	1	1
ybhP	0	0.00517362	-	0.00517362	-	0	3	0
yrdD	0	0.00516561	0.00516561	0.000937605	0.00191026	1	1	1
yecH	0	0.00515487	0.00515487	0.00221493	0.00170388	1	1	1
sbmA.5UTR	0	0.00512855	0.00295772	0.00405191	0.00512855	1	2	2
elaB	0	0.00511682	-	0.00511682	-	0	2	0
ytfK.5UTR	0	0.00510871	-	0.00510871	-	0	2	0
ygaM	0	0.00509109	-	0.00509109	-	0	2	0
yccJ	0	0.00505829	-	0.00505829	-	0	2	0
gltI	0	0.00505369	-	0.00505369	-	0	1	0
gdhA	0	0.00503915	0.00502091	0.00151111	0.00503915	1	3	2
tnaA	0	0.00501806	0.0031204	0.00501806	0.00435657	3	4	4
malM	0	0.00497076	-	0.00497076	0.000153385	0	1	1
cspD.5UTR	0	0.00496898	0.000969568	0.00496898	0.00127439	1	3	2
mreC	0	0.00495277	-	-	0.00495277	0	0	1
fecR	0	0.00486434	-	-	0.00486434	0	0	1
cheB	0	0.00484896	0.00484896	-	-	1	0	0
borD.5UTR	0	0.00483253	0.0034883	0.000453078	0.00483253	1	1	1
clpB.rrsG.IGR	0	0.00479198	0.00110483	0.000664625	0.00479198	1	1	1
glcA.yghJ.IGR	0	0.00478452	0.00478452	-	0.000886464	1	0	1
rpsO	0	0.00475837	-	0.000853791	0.00475837	0	1	2
ftsZ	0	0.00469462	0.000301927	0.00469462	0.0001992	1	1	1
fepD.5UTR	0	0.0046535	-	-	0.0046535	0	0	1
cycA.5UTR	0	0.00459632	0.000610472	0.00459632	0.00180077	1	3	1
yobA	0	0.00455566	0.0043145	0.00126244	0.00455566	1	1	1
waaU	0	0.00453363	-	0.000348227	0.00453363	0	1	3
rpsB	0	0.00453343	0.00199141	-	0.00453343	1	0	3
flhD	0	0.00451701	0.00199249	-	0.00451701	2	0	2
rplL.rpoB.IGT	0	0.0044817	-	-	0.0044817	0	0	1
focA	0	0.00446902	0.00242592	0.00152847	0.00446902	2	3	3
htrL	0	0.00444278	0.00107987	0.00444278	0.00410094	2	4	4
ychH.5UTR	0	0.00443252	0.00443252	-	0.000114326	1	0	1
polA.spf.IGR	0	0.00442924	-	0.00442924	-	0	1	0
ptsI	0	0.00441101	0.00441101	0.00102774	0.00139346	3	2	2
ompA	0	0.00438912	0.00424332	0.00383367	0.00438912	3	6	4
napF	0	0.00435785	0.00435785	0.000294842	0.00137059	1	1	2
xdhD	0	0.00434801	-	0.00434801	-	0	1	0
tig.5UTR	0	0.00434433	0.00169832	-	0.00434433	1	0	2
arcA	0	0.00434323	-	0.00434323	-	0	1	0
rplA.rplJ.IGT	0	0.00432249	-	0.00432249	0.00117984	0	1	1
gatY	0	0.004318	0.004318	0.0035596	0.00353438	1	2	1
ybiJ.EST3UTR	0	0.00428946	0.00428946	4.89938e-05	0.00253704	1	1	1
flgJ	0	0.00427739	-	-	0.00427739	0	0	1
ysgA.5UTR	0	0.00427028	0.00176435	0.00427028	0.00108577	1	2	1
serA.5UTR	0	0.0042672	0.00336088	0.0042672	0.00158374	1	2	1
nanT	0	0.00425415	0.00425415	-	0.00211648	2	0	2
ecnB	0	0.00424269	-	0.00424269	-	0	4	0
yncE.5UTR	0	0.00423291	0.00113512	-	0.00423291	1	0	3
ptsG	0	0.00422637	0.00422637	0.000312726	0.000674274	1	1	1
narG.5UTR	0	0.00420552	0.00420552	-	0.000588427	1	0	1
fumC.5UTR	0	0.00417429	-	0.00417429	-	0	1	0
yfdI	0	0.0041729	-	-	0.0041729	0	0	2
btuB	0	0.00415406	0.00183093	-	0.00415406	1	0	1
soxS	0	0.00413036	0.000371867	0.00413036	0.00274879	1	2	3
bfr	0	0.00410956	-	0.00410956	-	0	2	0
ackA.yfbV.IGR	0	0.00409871	-	0.00409871	-	0	2	0
chbC.chbB.IGT	0	0.00409041	-	0.00148504	0.00409041	0	1	1
bamD	0	0.00408216	0.00408216	-	0.00299331	1	0	1
yifK	0	0.00405612	0.00268615	0.00131481	0.00405612	1	4	2
glpK	0	0.00405437	0.00380136	0.00203329	0.00405437	4	5	5
hdeA.5UTR	0	0.00402883	-	0.00402883	-	0	1	0
hflX.hflK.IGT	0	0.00402429	-	0.000233954	0.00402429	0	2	2
flhA	0	0.00401193	-	-	0.00401193	0	0	1
leuV.leuP.IGT_AS	0	0.00398344	-	-	0.00398344	0	0	1
ahpC.5UTR	0	0.00396705	0.00396705	0.00212305	0.00346026	2	1	2
rrsH.AS	0	0.00396284	-	-	0.00396284	0	0	1
panB.5UTR	0	0.00393249	0.00393249	-	0.00213454	2	0	2
glpD	0	0.00390115	0.00238177	0.000780781	0.00390115	2	1	2
rpsQ	0	0.00388551	0.00268042	-	0.00388551	1	0	2
ydiJ	0	0.00387981	0.00231827	0.00387981	0.00324417	1	3	4
tsx	0	0.00387166	0.00199377	0.000102658	0.00387166	2	1	4
ydaM	0	0.00384581	-	0.00384581	-	0	3	0
nlpA	0	0.0038428	0.0038428	-	0.000482958	1	0	1
pncB.EST3UTR	0	0.00384127	-	0.00384127	0.00300896	0	1	1
ydcH	0	0.0038359	0.000370024	0.0038359	0.000713261	1	2	1
gntU	0	0.00383363	0.00383363	0.00149735	0.00129591	1	2	1
proQ	0	0.00382434	-	0.00204017	0.00382434	0	1	1
ompT	0	0.00382142	0.00230707	0.000425189	0.00382142	3	2	8
yrbL.EST3UTR	0	0.0038093	-	0.0038093	-	0	1	0
rcnB	0	0.00373868	0.00122239	0.000822245	0.00373868	2	3	3
fieF	0	0.00371348	0.00146002	0.00035544	0.00371348	2	1	2
agrA	0	0.00369346	-	-	0.00369346	0	0	1
gcvP.gcvH.IGT	0	0.00368419	0.00368419	0.00314818	-	1	1	0
rihC	0	0.00366074	0.00366074	0.00142384	0.00155512	1	1	1
lrhA	0	0.00364543	0.00173921	0.00116576	0.00364543	2	1	2
thrL.5UTR	0	0.00364379	0.00308382	0.000161195	0.00364379	1	1	2
fabZ	0	0.00359096	-	0.00116995	0.00359096	0	4	3
gcvH.gcvT.IGT	0	0.00358717	0.00358717	-	-	1	0	0
ydfH.EST3UTR	0	0.00358217	0.00358217	-	0.00267576	1	0	1
udp	0	0.00357104	0.00357104	-	0.000344273	2	0	1
ydcF	0	0.00356046	0.00185706	0.00356046	0.00145898	1	1	1
fbaB	0	0.00354301	-	0.00354301	-	0	1	0
der	0	0.0035362	0.0035362	8.88501e-05	0.000161828	1	1	1
fdhD.fdoG.IGR	0	0.00351056	0.000582551	0.00351056	0.00055648	1	2	1
cydA.5UTR	0	0.00350657	-	0.00350657	0.000900799	0	3	1
yeaD.EST3UTR	0	0.00349523	0.00349523	0.00163299	0.00335626	1	1	1
glf	0	0.00349367	0.00349367	0.00047316	0.00295085	3	1	4
cspD	0	0.00348313	0.000338763	0.00348313	0.00110104	1	3	2
asd.EST5UTR	0	0.003472	0.003472	-	0.00111774	2	0	1
glmS	0	0.0034697	0.0034697	0.000734748	-	1	1	0
yfjJ	0	0.00346918	-	0.00346918	-	0	1	0
marA	0	0.00346414	0.00260549	-	0.00346414	1	0	1
pitA	0	0.00346392	0.00346392	0.000678535	0.00278943	2	1	2
zapE.yhcB.IGR	0	0.00343462	-	-	0.00343462	0	0	1
ysgA	0	0.00342766	-	0.00342766	-	0	1	0
ydiJ.EST5UTR	0	0.00341432	0.00341432	-	-	1	0	0
minD	0	0.00340725	0.00340725	0.00163759	0.00219592	2	3	3
glnH.5UTR	0	0.00339179	0.00165959	0.00339179	0.00137312	1	1	1
cspF.cspB.IGR	0	0.00338609	0.00338609	-	-	1	0	0
rpsG	0	0.00338353	0.00338353	0.000661646	0.000512518	3	1	1
talA.maeB.IGR	0	0.00337816	-	0.00337816	0.000103145	0	2	1
yjcZ	0	0.00335113	0.00335113	-	-	1	0	0
gabP	0	0.00334082	-	0.00334082	-	0	1	0
leuX	0	0.00332115	-	-	0.00332115	0	0	1
yfgM	0	0.00331726	0.00235133	0.00311608	0.00331726	2	3	3
yifL.yzcX.IGR	0	0.00331326	-	-	0.00331326	0	0	1
zapB	0	0.00329166	0.00329166	0.000782061	0.00297146	3	2	3
dcuC	0	0.00327727	0.00327727	0.000612091	0.000709757	1	2	1
glgB	0	0.00326418	0.000200559	0.00166311	0.00326418	1	2	1
yjiA	0	0.00325213	0.00325213	-	0.0022848	1	0	2
yqjA.5UTR	0	0.00324933	0.00324933	0.00322127	0.00272472	3	5	3
ompR.5UTR	0	0.00323403	0.00264142	-	0.00323403	1	0	2
nlpI	0	0.00319996	-	0.00135824	0.00319996	0	1	2
ychH	0	0.00319797	0.00085308	0.00319797	0.000486876	1	3	1
waaL	0	0.00319245	0.00105721	-	0.00319245	1	0	3
fepA.5UTR	0	0.00317085	-	-	0.00317085	0	0	1
sucA	0	0.00316976	-	0.00316976	0.000494026	0	3	2
nadE.5UTR	0	0.00315333	0.00315333	0.000178022	0.00126579	2	1	2
tar	0	0.00312913	0.00234308	0.000147882	0.00312913	2	1	1
yibT	0	0.00312483	-	0.00312483	-	0	1	0
yfaY	0	0.0031163	0.0031163	0.00100242	0.00244171	2	2	3
cyaA	0	0.00310303	-	0.00310303	-	0	1	0
fliZ	0	0.00309363	0.00141854	-	0.00309363	1	0	2
ydfK.5UTR	0	0.003085	0.003085	0.00224394	0.00111089	1	2	1
pspG.qor.IGR	0	0.00307895	0.00307895	0.00206209	0.00148854	1	1	1	Recently conirmed sRNA, PspH (Table 2A)
ilvX	0	0.00307701	0.00307701	0.00248579	-	1	1	0
ubiE	0	0.00306238	0.00105206	-	0.00306238	1	0	3
ygaU	0	0.00304187	-	0.00304187	-	0	1	0
serA	0	0.00303932	-	0.000343697	0.00303932	0	2	1
insH-4.EST5UTR	0	0.00300631	-	0.00300631	-	0	1	0
rdlA	0	0.00299994	-	0.00299994	-	0	1	0
ydfW.flxA.IGR	0	0.00299912	0.00132309	0.000764249	0.00299912	1	2	2
tmcA	0	0.00297705	-	0.00123262	0.00297705	0	2	2
gcvB.ygdI.IGR	0	0.00297555	0.00297555	-	-	1	0	0
ynfK.mlc.IGT	0	0.00297238	0.00297238	-	-	1	0	0
gatB.gatA.IGT	0	0.00296232	-	0.00296232	-	0	2	0
fabD	0	0.00294472	-	-	0.00294472	0	0	1
moaA	0	0.00294049	0.00294049	0.000371923	0.000501218	1	1	1
zapE	0	0.00292657	0.00292657	-	0.00188156	1	0	1
gcvT	0	0.00292632	0.00292632	0.000316147	0.00111857	3	2	3
amyA	0	0.00292176	0.00292176	0.000460192	0.00133714	3	2	2
yrbL	0	0.00291091	0.00291091	0.0025553	0.00282146	1	1	1
yfdY	0	0.00288735	0.00288735	0.00260361	0.000470529	1	2	1
ribE	0	0.00288079	0.00267119	-	0.00288079	1	0	1
mgtL.mgtA.IGT	0	0.00287864	0.00287864	0.000758311	0.00165524	1	1	1
lpxM	0	0.0028684	0.00186292	0.00128184	0.0028684	1	1	2
lysT	0	0.00286505	-	0.00286505	-	0	1	0
sdhC	0	0.00286289	-	0.00286289	0.00165229	0	2	1
uspE	0	0.00285577	0.00264351	0.00285577	0.00121215	2	4	2
glpX.glpK.IGT	0	0.00284775	0.00106142	0.000983022	0.00284775	1	1	2
nuoH	0	0.00284129	-	-	0.00284129	0	0	1
ves.5UTR	0	0.0028257	0.0028257	-	0.000675364	2	0	3
tnaA.tnaB.IGT	0	0.00282421	-	0.0019477	0.00282421	0	1	2
waaS	0	0.00282321	-	0.00086839	0.00282321	0	2	4
insH-10.EST5UTR	0	0.00282315	-	0.00282315	-	0	1	0
lpxA	0	0.00281291	0.00281291	0.00164452	0.00203036	1	1	1
isrB	0	0.00280758	-	0.00280758	0.000893986	0	1	1
rbsC	0	0.00280717	0.00280717	0.00124118	0.00147615	2	2	2
hybO.5UTR	0	0.00277978	0.00277978	0.00137637	0.000200917	1	1	1
pflB	0	0.0027796	-	-	0.0027796	0	0	2
fliF	0	0.00275205	0.000922349	0.000126721	0.00275205	2	2	5
malE	0	0.00273604	0.000965609	7.77128e-05	0.00273604	1	1	6
hdeD	0	0.00271535	-	0.00271535	-	0	3	0
dctA	0	0.00271118	0.00124213	0.00271118	0.000504323	2	4	2
lldP.5UTR	0	0.00271092	-	0.0013196	0.00271092	0	1	2
yghJ.EST5UTR	0	0.00269944	0.00269944	-	0.00231465	1	0	1
yieP	0	0.00269391	0.000592488	0.00150476	0.00269391	1	3	3
mdh	0	0.00266844	0.00155926	0.00134977	0.00266844	2	1	2
yncL.EST3UTR	0	0.00265792	0.00265792	0.000782257	0.00256615	1	1	1
dxr.EST3UTR	0	0.00264868	-	-	0.00264868	0	0	1
csiD.5UTR	0	0.00264758	-	0.00264758	-	0	1	0
ansB	0	0.00263944	0.00263944	0.000431655	0.000313589	1	1	1
rimP.metY.IGT	0	0.00263613	0.00263613	-	0.00134872	1	0	1
yciZ	0	0.0026247	0.0026247	0.00163186	0.00202026	1	1	1
iscR.5UTR	0	0.00261039	0.00261039	0.00226706	0.00196432	1	1	1
rdlD	0	0.00260674	-	-	0.00260674	0	0	1
asd	0	0.00260561	-	0.00260561	0.00135624	0	1	1
talB	0	0.00260391	0.00196579	5.32794e-05	0.00260391	1	1	3
raiA.5UTR	0	0.00260308	0.00260308	-	0.00176145	1	0	1
ymdA	0	0.0025806	0.000394786	-	0.0025806	1	0	2
sucB.sucC.IGT	0	0.0025795	0.00171042	0.0025795	0.00175385	1	2	2
araJ.5UTR	0	0.00257236	0.00257236	0.000456401	0.000731287	1	1	1
fliT	0	0.0025712	0.0025712	-	-	1	0	0
araH.AS	0	0.00255608	-	0.00255608	0.00129703	0	1	1
atpI	0	0.00255463	0.00141692	0.000296254	0.00255463	2	1	3
trmJ.iscR.IGR	0	0.00253837	0.00253837	-	-	1	0	0
G0-10700.bcr.IGR	0	0.00253209	-	0.00253209	-	0	1	0
napH	0	0.00252331	0.00252331	-	0.000611843	1	0	1
yhbU	0	0.00252269	0.00252269	-	-	1	0	0
proS.5UTR	0	0.00252215	-	0.00252215	-	0	1	0
rfbA	0	0.00251924	0.00251924	0.00128075	0.00135815	2	3	2
bamE	0	0.00251803	0.00140401	0.00251803	0.000754344	2	2	2
rfbX	0	0.00250799	-	0.00234064	0.00250799	0	3	3
ydcP.EST3UTR	0	0.00249988	0.00249988	-	-	1	0	0
nanA	0	0.00249298	0.00108813	-	0.00249298	1	0	2
rplN	0	0.00248578	-	0.00248578	-	0	1	0
purU	0	0.0024793	0.0024793	-	0.00172638	1	0	1
ytfQ.ytfR.IGT	0	0.00247262	0.00113576	0.00247262	0.000940767	1	1	1
pheL	0	0.00246964	0.00246964	-	0.00172996	1	0	1
truA	0	0.00246827	0.00157781	0.00246827	0.00145902	1	2	1
insB-1.AS	0	0.00245271	-	0.00245271	-	0	1	0
cspF.ydfT.IGR	0	0.00244795	0.00244795	0.000506737	0.000582034	2	2	2
gloB	0	0.00243724	0.00243724	0.00130185	0.00121313	1	1	1
nanC	0	0.00242229	0.00242229	-	0.00207903	2	0	4
grcA.5UTR	0	0.00241659	0.000774288	0.00241659	0.000839086	1	3	2
rpsU.5UTR	0	0.00241636	-	-	0.00241636	0	0	2
leuT	0	0.00241517	-	0.00241517	-	0	1	0
chaA	0	0.00241472	0.00241472	-	-	1	0	0
rpsM.5UTR	0	0.00240508	-	0.00240508	-	0	1	0
hdhA	0	0.00238435	-	0.00238435	-	0	2	0
eptB	0	0.00236295	-	7.73856e-05	0.00236295	0	1	1
dtpA	0	0.00235855	0.00135004	-	0.00235855	1	0	1
gnsB	0	0.0023581	0.000674675	0.00146215	0.0023581	1	2	2
ucpA	0	0.00235359	0.00235359	0.000419862	0.00124948	2	2	3
minC	0	0.00234265	-	0.000251221	0.00234265	0	1	1
ybcM	0	0.00234017	0.00219081	0.000768656	0.00234017	1	3	1
flgA	0	0.00233191	-	-	0.00233191	0	0	1
ybjD	0	0.00232407	-	-	0.00232407	0	0	2
yeiH	0	0.00232324	0.00232324	0.000629089	0.00138653	1	1	1
gatC	0	0.00231085	0.000882392	0.00231085	0.00225635	1	3	2
lon	0	0.00231053	-	-	0.00231053	0	0	1
yibF	0	0.0023042	0.0023042	-	-	1	0	0
ftsN	0	0.00230359	0.000664472	0.000423485	0.00230359	1	1	2
treC.treB.IGT	0	0.00229034	0.00229034	-	0.00184483	2	0	2
hisQ.hisJ.IGT	0	0.00227823	0.000680543	0.00227823	0.000778824	1	2	1
mqsR	0	0.00226396	-	0.00226396	0.00137458	0	2	3
aldA	0	0.00225627	-	0.00225627	0.000840578	0	3	1
cstA	0	0.00224241	0.000335669	0.00224241	0.000580468	1	4	2
purA	0	0.00222996	-	7.57214e-05	0.00222996	0	1	4
aroC.prmB.IGT	0	0.00222921	0.00195782	0.000767283	0.00222921	1	1	1
dksA.sfsA.IGT	0	0.00222454	0.00222454	0.00179996	0.00156824	1	2	2
mglB	0	0.00221712	0.00221712	0.000629585	0.00195103	2	2	4
yciT	0	0.00221662	-	0.00111887	0.00221662	0	1	2
ivbL	0	0.00221324	-	0.00177209	0.00221324	0	1	1
glpC	0	0.00221032	0.00221032	-	0.000311064	2	0	1
thrV	0	0.00220331	-	0.00220331	-	0	1	0
rne.5UTR	0	0.00219755	0.00219755	-	0.00145367	1	0	1
rhoL	0	0.00217193	0.00188241	0.000673843	0.00217193	1	1	1
flgN	0	0.00217051	0.00190825	-	0.00217051	3	0	4
ynaE	0	0.0021703	0.00182689	0.0021703	0.00186242	1	4	3
gapA.yeaD.IGT	0	0.00216463	-	-	0.00216463	0	0	1
ybfA	0	0.00214877	0.00214877	0.000439675	-	1	1	0
dnaJ	0	0.00214445	-	0.00214445	-	0	2	0
ribF	0	0.00212774	0.00055041	0.000415515	0.00212774	1	1	3
gpmA.5UTR	0	0.00212322	0.00212322	-	0.00161113	1	0	1
lysQ	0	0.0021222	-	0.0021222	-	0	1	0
rplT	0	0.0021173	0.00108765	-	0.0021173	1	0	2
frdA.5UTR	0	0.0021156	-	-	0.0021156	0	0	2
yfcE	0	0.00211487	-	-	0.00211487	0	0	2
nuoG.nuoF.IGT	0	0.00211072	-	-	0.00211072	0	0	2
iscR	0	0.00209968	-	0.00209968	0.000464289	0	3	1
tdcA.5UTR	0	0.00209743	-	-	0.00209743	0	0	1
ryjA	1	0.00209612	-	0.00209612	-	0	2	0
glgS	0	0.00209612	-	0.00209612	-	0	3	0
fumC	0	0.00208503	-	0.00208503	-	0	2	0
grxD.5UTR	0	0.00208049	0.00208049	0.000510373	0.000694776	1	1	1
focA.5UTR	0	0.0020767	0.0020767	-	-	1	0	0
argT.5UTR	0	0.00205161	-	0.00205161	0.00105397	0	1	1
uspA.5UTR	0	0.00204355	0.00204355	0.000208446	0.00109908	2	1	2
yaiZ.5UTR	0	0.00204238	0.00204238	-	0.00133185	1	0	1
sucB	0	0.00203904	0.00203904	-	-	1	0	0
yfjX.yfjW.IGR	0	0.00203448	-	0.00203448	-	0	1	0
gatD	0	0.00203242	0.000392746	0.00203242	0.000366808	1	3	1
acnB.5UTR	0	0.00202922	-	0.00202922	0.000750036	0	1	1
yggX.mltC.IGT	0	0.00202861	0.00202861	0.000302468	0.000985917	1	1	1
glpD.yzgL.IGR	0	0.00202709	-	0.000364205	0.00202709	0	1	2
yodD	0	0.00202358	-	0.00202358	-	0	1	0
glpB	0	0.00202075	0.00202075	-	0.00107008	1	0	1
pyrG.5UTR	0	0.0020198	-	-	0.0020198	0	0	1
proV.5UTR	0	0.00200717	-	-	0.00200717	0	0	1
lpxP	0	0.00200715	-	-	0.00200715	0	0	1
yjgA	0	0.00200166	-	0.00200166	0.000911135	0	2	1
napA	0	0.00199116	0.00199116	-	-	1	0	0
uspA	0	0.00199056	0.00110967	0.000188654	0.00199056	2	1	3
fiu	0	0.00198999	-	-	0.00198999	0	0	4
flgM	0	0.00198968	0.00198968	-	0.000725622	2	0	3
srlA	0	0.00197963	0.00197963	-	0.000564056	2	0	1
dps	0	0.00197847	-	0.00197847	-	0	5	0
asnA	0	0.00197709	-	0.000819051	0.00197709	0	1	1
gsk	0	0.00197433	-	5.87483e-05	0.00197433	0	1	2
yhjY.tag.IGR	0	0.00197282	0.00197282	0.00096409	0.000983115	1	1	1
yjjJ.AS	0	0.00196752	-	0.00126127	0.00196752	0	1	1
gshB	0	0.00195789	-	-	0.00195789	0	0	2
wrbA	0	0.0019538	-	0.0019538	-	0	3	0
rsuA	0	0.00195348	0.000873307	0.00195348	0.00104672	1	1	1
ansB.5UTR	0	0.00195298	0.00195298	-	-	1	0	0
rcsF	0	0.00194407	0.00194407	0.00104026	0.00138456	1	1	1
ysaA	0	0.00193722	0.00193722	-	0.000263124	2	0	1
ychJ	0	0.00192733	0.00121842	0.000500091	0.00192733	1	1	2
yidI	0	0.00192564	0.00192564	0.000738449	0.000976952	1	1	1
yciE.3UTR	0	0.00192508	-	0.00192508	-	0	1	0
ssb.5UTR	0	0.00192346	0.00137313	0.00192346	0.00079668	1	1	1
slyB	0	0.0019111	0.000502509	0.000245305	0.0019111	1	1	2
etk.EST3UTR	0	0.0019022	-	0.0019022	-	0	1	0
fhuA	0	0.00189519	-	-	0.00189519	0	0	4
astE.spy.IGR	0	0.00188224	-	-	0.00188224	0	0	1
pnp	0	0.00187939	0.00187939	-	-	2	0	0
slyB.5UTR	0	0.001875	0.000571854	0.000370148	0.001875	1	1	2
yebZ	0	0.00187235	0.00187235	0.000445873	0.000957861	1	2	1
nuoA	0	0.00187227	-	-	0.00187227	0	0	1
nudL	0	0.00187043	0.00187043	-	0.0010082	1	0	1
argQ	0	0.00185018	-	0.00185018	-	0	1	0
smpB	0	0.00184977	0.00142171	0.00105538	0.00184977	2	2	3
tdcB	0	0.00184524	0.00184524	-	0.00116761	3	0	3
ygeR	0	0.00183918	-	-	0.00183918	0	0	1
ynaE.EST5UTR	0	0.00182939	0.00182939	-	-	1	0	0
dmlR	0	0.00182818	-	0.000291354	0.00182818	0	1	2
msrC	0	0.0018255	0.000741057	0.000500403	0.0018255	1	1	2
yrbN	0	0.00182523	-	0.00182523	0.00071174	0	1	1
msyB	0	0.00181614	-	0.000394706	0.00181614	0	1	1
bolA.5UTR	0	0.00181251	-	-	0.00181251	0	0	1
gpmM	0	0.00181192	0.00181192	-	-	2	0	0
fliA	0	0.00181148	0.000367907	-	0.00181148	1	0	3
rrlD.alaU.IGT	0	0.00180365	-	-	0.00180365	0	0	1
isrC	0	0.00180077	-	8.29031e-05	0.00180077	0	1	1
ispA	0	0.00178781	0.000286461	0.000521874	0.00178781	1	1	3
dctA.5UTR	0	0.00178544	-	0.00178544	0.000316969	0	2	1
yhjY	0	0.00178353	-	0.00178353	-	0	2	0
yfeH	0	0.00178316	0.000187362	-	0.00178316	1	0	2
hypE.3UTR	0	0.00178012	0.00178012	-	0.000233039	1	0	1
gpmA	0	0.00177981	-	0.000226962	0.00177981	0	2	4
fliY	0	0.00177121	-	0.00177121	0.000296002	0	4	1
putP	0	0.00176789	-	0.00176789	-	0	3	0
fes	0	0.00176386	-	-	0.00176386	0	0	2
rne	0	0.00175576	0.00175576	-	-	1	0	0
menF	0	0.00175145	0.00175145	-	0.00103379	1	0	1
waaO	0	0.00174863	-	0.00174863	0.00172866	0	2	2
entD.fepA.IGT	0	0.0017472	-	-	0.0017472	0	0	2
yicL	0	0.00174391	0.00174391	0.000932511	0.000980013	1	1	1
fhuA.fhuC.IGT	0	0.00174241	0.000697625	-	0.00174241	1	0	2
rimP	0	0.00172872	-	0.00172872	0.000254165	0	1	1
insH-4.ynaJ.IGR	0	0.0017287	0.0017287	-	-	1	0	0
aceF.lpd.IGT	0	0.00172324	-	0.00017762	0.00172324	0	1	2
zwf	0	0.00170848	0.00170848	0.000428895	0.000140001	1	1	1
yjdC	0	0.00170533	-	0.00170533	-	0	4	0
gltI.5UTR	0	0.001701	0.001701	0.00155133	0.0010274	1	3	1
aegA	0	0.00170087	0.00170087	0.000291431	0.000334495	1	1	1
napD	0	0.00169365	0.00169365	-	-	2	0	0
livJ.5UTR	0	0.0016897	0.0016897	0.00082704	0.00100431	1	1	1
crfC.5UTR	0	0.0016857	0.0016857	0.00116821	0.000947175	2	2	2
fabF	0	0.00167807	0.00167807	0.000427497	0.00147535	2	1	2
gltB	0	0.00167645	-	-	0.00167645	0	0	2
waaP	0	0.00166499	0.00166499	0.000510214	0.000992598	1	2	1
rsmH	0	0.0016534	0.000717038	0.00127444	0.0016534	1	2	3
yjbB.5UTR	0	0.00164636	0.00164636	0.00049947	0.00087916	1	1	1
dinD	0	0.00164457	-	0.000221687	0.00164457	0	1	1
paaJ	0	0.00161971	0.000685379	0.00161971	0.00145415	1	3	3
clpS	0	0.00161894	0.00161894	0.00106248	0.000836266	2	4	2
lpd	0	0.00161223	0.00103641	0.000689586	0.00161223	1	2	2
yicJ.selC.IGR	0	0.0016102	-	-	0.0016102	0	0	1
malK	0	0.00160718	0.00133447	0.000351916	0.00160718	2	1	3
rplN.5UTR	0	0.00160537	-	-	0.00160537	0	0	1
nirB	0	0.00159236	-	-	0.00159236	0	0	1
tufB	0	0.00158266	-	-	0.00158266	0	0	1
mdtK	0	0.00158254	0.00158254	0.000920208	0.000931536	2	1	2
ileV	0	0.00157809	-	0.00157809	-	0	1	0
ppiA	0	0.00157542	-	0.00157542	-	0	1	0
yceD	0	0.00157475	-	0.00157475	0.000165647	0	1	1
mnmA	0	0.00157381	-	0.00157381	0.000564011	0	1	1
maeB.EST5UTR	0	0.00157014	0.00157014	0.00115166	0.00141606	2	2	2
dppA	0	0.0015692	-	0.0015692	-	0	2	0
yghZ	0	0.001569	0.001569	0.000157452	0.000146576	1	1	1
putP.5UTR	0	0.00156566	-	0.00156566	-	0	1	0
chbC	0	0.00154871	-	-	0.00154871	0	0	1
ppiD.5UTR	0	0.00154532	0.00151411	-	0.00154532	1	0	1
aroP.5UTR	0	0.00154477	0.00154477	0.000670845	0.000945883	1	1	1
garP	0	0.00154421	-	-	0.00154421	0	0	3
yghJ	0	0.00154186	0.00154186	0.000248599	0.000759124	2	1	2
pheS.pheM.IGT	0	0.00153639	-	0.00153639	0.00149402	0	1	1
malI.5UTR	0	0.00153382	0.00153382	-	-	1	0	0
ddlA	0	0.00152725	0.00152725	0.000629922	0.000550251	2	2	1
sfsA	0	0.00152497	0.00152497	0.00122262	0.00138442	2	2	2
marA.marB.IGT	0	0.00152023	-	-	0.00152023	0	0	1
yeiG	0	0.00151969	-	0.00151969	0.00107265	0	1	1
tyrR	0	0.00151443	0.00151443	-	0.00125695	1	0	1
yqeF	0	0.0015143	-	0.0015143	-	0	1	0
symR.hsdS.IGR	0	0.00150725	-	-	0.00150725	0	0	1
fabR	0	0.00150484	0.000654972	0.00106322	0.00150484	1	2	2
nudB	0	0.00148927	-	-	0.00148927	0	0	1
znuC	0	0.001489	-	0.001489	-	0	2	0
pepA.5UTR	0	0.00148704	-	0.00109945	0.00148704	0	2	2
gcvT.ubiI.IGR	0	0.0014868	-	-	0.0014868	0	0	2
glpT.5UTR	0	0.00148077	0.00127938	-	0.00148077	1	0	2
aceB	0	0.0014758	-	0.0014758	-	0	3	0
ycbZ	0	0.00147353	0.000602569	0.000765211	0.00147353	1	2	3
hdeB	0	0.00147241	-	0.00147241	-	0	2	0
marB	0	0.00146629	0.00146629	-	-	1	0	0
dnaA	0	0.00146312	0.00146312	0.000100939	-	2	1	0
mtr	0	0.00146141	-	0.00146141	-	0	3	0
wbbH	0	0.0014563	0.000562181	0.0014563	0.00108178	1	2	2
glpD.5UTR	0	0.00144668	0.00144668	0.000488428	0.000306979	1	1	1
garP.5UTR	0	0.00144595	-	-	0.00144595	0	0	1
metK.galP.IGR	0	0.00144435	0.00144435	-	-	1	0	0
trkG	0	0.00143815	0.00124031	0.00143815	0.000730478	1	1	1
insH-1.ykfC.IGR	0	0.00143792	0.00143792	0.000717269	-	1	1	0
ygaH	0	0.00143458	-	-	0.00143458	0	0	2
ynaJ	0	0.00143215	0.00115855	0.00143215	0.00107179	1	1	1
otsB	0	0.0014266	-	0.0014266	-	0	2	0
insI-1	0	0.00142021	0.00142021	-	0.000510556	1	0	1
hmp	0	0.00141514	0.00141514	-	0.000676898	1	0	1
thrA.AS	0	0.00141261	-	-	0.00141261	0	0	1
lpp.pykF.IGR	0	0.00141072	-	0.00141072	-	0	1	0
dps.EST3UTR	0	0.0014065	-	0.0014065	-	0	1	0
exbB	0	0.00140309	-	-	0.00140309	0	0	4
secB	0	0.0014025	-	0.000877087	0.0014025	0	2	2
aphA	0	0.00139792	-	0.00139792	0.000194765	0	3	1
dcuA	0	0.00139726	0.000949891	0.00139726	0.000609435	2	4	2
ydhC	0	0.0013965	-	0.000399007	0.0013965	0	2	2
cysB	0	0.00139481	0.00139481	0.000504383	0.000908369	1	1	1
yjiT	0	0.00139197	0.00139197	-	-	2	0	0
tp2.aceE.IGR	0	0.00138983	-	0.000807175	0.00138983	0	1	1
flhB	0	0.00138695	-	-	0.00138695	0	0	2
nuoC.nuoB.IGT	0	0.00138489	0.00138489	-	0.00121253	1	0	2
sdaC	0	0.00138355	0.000541961	0.00114392	0.00138355	1	2	2
yhcO	0	0.00138163	-	0.00138163	-	0	2	0
nlpD.5UTR	0	0.0013667	-	0.0013667	-	0	1	0
mltD	0	0.00136461	-	0.00136461	-	0	1	0
gltA	0	0.00135336	0.00135336	0.00089957	0.000731048	1	1	1
gcvT.5UTR	0	0.00135083	0.000474693	-	0.00135083	1	0	1
nuoC	0	0.00134338	-	-	0.00134338	0	0	1
leuP.leuQ.IGT_AS	0	0.00134163	-	-	0.00134163	0	0	1
osmB.5UTR	0	0.00133892	-	0.00133892	0.000569443	0	1	1
mazG	0	0.00133775	-	0.00133775	-	0	2	0
yfbV	0	0.00133424	-	0.00133424	-	0	1	0
malE.5UTR	0	0.00133308	0.00133308	0.000840889	0.000834311	1	1	1
malT.5UTR	0	0.00132994	-	0.00132994	-	0	1	0
gntP	0	0.00132809	0.00132809	0.000246366	0.000806393	2	1	2
hdeA	0	0.00132614	-	0.00132614	-	0	4	0
yfaZ	0	0.00132442	0.000339775	-	0.00132442	1	0	1
fhuE	0	0.00132016	-	-	0.00132016	0	0	2
hinT	0	0.00131147	-	0.00131147	-	0	1	0
yjhB	0	0.00130228	-	-	0.00130228	0	0	1
folA	0	0.00130166	-	0.000855967	0.00130166	0	1	1
glpX	0	0.00130121	0.00130121	-	-	1	0	0
ebgR	0	0.00129956	0.00129956	-	0.000711003	1	0	1
bax	0	0.00129809	0.000532826	0.00129809	8.58522e-05	1	2	1
mepS	0	0.00129572	-	-	0.00129572	0	0	2
ecnB.5UTR	0	0.0012935	-	0.0012935	-	0	1	0
yehS	0	0.00129229	0.00129229	0.000907023	0.00116449	1	1	1
yihY	0	0.00128499	-	-	0.00128499	0	0	2
dacC.5UTR	0	0.00128369	-	-	0.00128369	0	0	1
xylE	0	0.00128295	-	0.00128295	-	0	2	0
nrfD	0	0.00127544	0.00127544	0.000412916	-	1	1	0
flgE	0	0.00127372	0.00109696	-	0.00127372	2	0	2
yieE	0	0.00126833	0.00126833	-	-	2	0	0
yejG.5UTR	0	0.00126713	0.000390646	0.00126713	0.000538257	1	1	2
fre	0	0.0012628	0.0012628	-	0.000790041	2	0	2
livK.5UTR	0	0.00122873	0.00122873	-	0.000959511	1	0	1
putA.EST3UTR	0	0.00122366	-	0.000412487	0.00122366	0	1	1
tktA	0	0.0012214	-	0.0012214	-	0	1	0
rfe	0	0.00121829	0.00121829	-	-	1	0	0
osmB.EST3UTR	0	0.00121163	0.00121163	-	-	1	0	0
fadM	0	0.00120859	-	0.00120859	-	0	1	0
csrA	0	0.00120635	-	0.00118773	0.00120635	0	1	2
hchA.5UTR	0	0.0012056	-	0.0012056	-	0	2	0
ygiQ	0	0.00120323	-	-	0.00120323	0	0	1
nuoF	0	0.00118692	-	-	0.00118692	0	0	1
talB.5UTR	0	0.001182	0.00036229	-	0.001182	1	0	2
folX	0	0.00118165	0.00102669	0.000256557	0.00118165	1	1	2
deoB.deoD.IGT	0	0.00117568	0.00117568	-	0.000627924	2	0	1
rpsT	0	0.00117529	0.00117529	0.000488036	0.0010689	2	2	2
ybgE	0	0.00117335	0.00117335	0.00101117	0.000855514	1	1	1
tpx	0	0.00115654	-	0.00014144	0.00115654	0	1	3
rpoE	0	0.00115523	-	0.00115523	-	0	2	0
yjcH.acs.IGT	0	0.00115376	-	0.00115376	-	0	1	0
entS	0	0.00115342	-	-	0.00115342	0	0	1
fimA.5UTR	0	0.00114781	-	0.00114781	-	0	1	0
yoaC	0	0.00114461	-	0.00114461	-	0	4	0
cysK.ptsH.IGR	0	0.00114259	-	0.00114259	-	0	1	0
acpP.5UTR	0	0.00114067	-	-	0.00114067	0	0	1
dcrB	0	0.00113981	0.00113981	0.000428753	0.000818093	1	1	1
yfiP	0	0.00113609	0.00113609	-	0.000703097	1	0	1
loiP.5UTR	0	0.0011302	-	0.000514092	0.0011302	0	1	1
rdoA	0	0.00113019	0.00113019	0.000595531	0.00064704	1	2	1
ygiA	0	0.0011293	0.0011293	-	0.000778326	1	0	1
fabA	0	0.0011261	-	0.000556464	0.0011261	0	2	2
rplC	0	0.00112235	0.00112235	-	0.000900842	1	0	1
motB	0	0.00111776	0.00106975	-	0.00111776	2	0	2
sodB	0	0.00111682	-	0.00111682	-	0	2	0
gltP.EST5UTR	0	0.00111656	0.00111656	-	0.000805501	1	0	1
yihX	0	0.00111645	0.00111645	0.000669924	0.000726933	2	2	2
shiA.5UTR	0	0.00111459	-	-	0.00111459	0	0	1
hisR.leuT.IGT_AS	0	0.00110494	-	-	0.00110494	0	0	1
helD	0	0.00110423	0.00110423	0.000569885	0.000713855	2	2	2
insG	0	0.00110292	-	-	0.00110292	0	0	1
icd	0	0.00109804	0.00109804	0.000773635	0.000654929	1	2	1
ytfJ.ytfK.IGR	0	0.00109321	0.000324621	0.000387707	0.00109321	1	2	3
artQ	0	0.00109197	-	0.00109197	-	0	1	0
rplU.5UTR	0	0.0010874	-	-	0.0010874	0	0	2
yggX	0	0.00108644	0.00107553	-	0.00108644	1	0	1
fliE.5UTR	0	0.00108596	0.00108596	-	-	1	0	0
ubiD	0	0.00108548	-	-	0.00108548	0	0	2
smrA.mcaS.IGR	0	0.00108308	-	-	0.00108308	0	0	1
argP.5UTR	0	0.00108222	0.000518639	0.000124182	0.00108222	1	1	1
ldcA	0	0.00108099	-	-	0.00108099	0	0	1
oppA.5UTR	0	0.0010783	0.0010783	0.000118182	0.000463584	1	1	1
cheA	0	0.00107191	0.00107191	-	0.000883999	1	0	1
valW	0	0.00106943	-	0.00106943	-	0	1	0
fre.EST3UTR	0	0.00106274	-	0.00106274	-	0	1	0
nirC	0	0.0010556	0.0010556	-	9.6762e-05	1	0	1
yfhM	0	0.00105424	0.00105424	0.000155014	0.000724731	1	1	1
paaX	0	0.00104892	0.000237672	0.000291125	0.00104892	1	1	3
emrA	0	0.00104501	0.000933366	0.000392411	0.00104501	1	1	2
phoQ	0	0.00104189	-	0.00104189	-	0	1	0
ycgB.5UTR	0	0.00104179	-	0.00104179	-	0	2	0
insA-7	0	0.00103898	0.00103898	0.000373474	0.000551393	1	2	1
rppH	0	0.0010371	0.0010371	0.000278727	0.000988644	2	1	2
aspS.5UTR	0	0.00103575	-	-	0.00103575	0	0	1
ygfZ	0	0.00103552	0.000436322	0.000365766	0.00103552	1	1	2
mazF	0	0.00103522	0.00103522	0.000587357	0.000654456	1	1	2
accD	0	0.00103351	-	-	0.00103351	0	0	2
yqeC	0	0.00103027	0.00103027	0.000203515	0.00022568	1	1	1
fruA.psuK.IGR	0	0.00102698	-	0.00102698	-	0	1	0
aceB.aceA.IGT	0	0.00102332	0.00102332	-	-	1	0	0
rpsS	0	0.00102323	0.00102323	0.000463175	0.0010024	1	1	1
smg	0	0.00102189	-	0.00102189	0.000885877	0	2	2
aldA.EST3UTR	0	0.00102111	-	0.00102111	-	0	1	0
emrE	0	0.00101819	-	-	0.00101819	0	0	1
yohP	0	0.00101465	-	0.00101465	-	0	1	0
clcA	0	0.00101361	0.00101361	0.000651449	0.000683574	2	2	2
glcD.5UTR	0	0.00101321	-	0.00101321	-	0	1	0
G0-10697.ychE.IGR	0	0.00100438	-	0.000181108	0.00100438	0	1	2
ymgE.EST5UTR	0	0.00100333	-	0.00100333	-	0	1	0
yiaV.AS	0	0.00100177	0.00100177	0.000476326	0.000436892	1	1	1
rcsB.EST3UTR	0	0.000998827	0.000998827	-	-	1	0	0
pepD	0	0.000996936	-	-	0.000996936	0	0	1
proP	0	0.000995162	-	0.000995162	0.000280479	0	1	1
eutB.AS	0	0.000992497	0.000992497	0.000581329	0.000550775	1	1	1
infC	0	0.000992466	-	0.000992466	-	0	1	0
ldtC	0	0.000990618	-	0.000990618	-	0	1	0
modA	0	0.000990614	0.000990614	-	0.000165307	2	0	1
gatZ	0	0.000987764	0.000447297	0.000640453	0.000987764	1	2	2
phoP.5UTR	0	0.0009813	-	-	0.0009813	0	0	1
lrp	0	0.00098094	0.000373965	0.00098094	0.000244537	1	3	1
ygaC.5UTR	0	0.000980804	-	-	0.000980804	0	0	2
rhlB	0	0.000980485	0.000980485	0.000122433	0.000752829	1	1	1
dosC	0	0.000980312	-	0.000980312	-	0	1	0
deoB	0	0.000975555	-	-	0.000975555	0	0	1
ldrA	0	0.000973196	-	0.000973196	-	0	1	0
brnQ.5UTR	0	0.000972638	-	6.96314e-05	0.000972638	0	1	2
ilvM	0	0.000967812	0.000967812	0.000274214	0.000420506	1	1	1
ydcS.5UTR	0	0.000966023	-	0.000966023	-	0	1	0
lapB.pyrF.IGT	0	0.000965623	0.000965623	0.00037552	0.000884551	1	1	1
dtd	0	0.000962272	0.000887104	0.000693774	0.000962272	1	2	2
ydcS	0	0.000959832	-	0.000959832	-	0	2	0
bamA.skp.IGT	0	0.000959788	0.000751238	0.000330157	0.000959788	1	1	1
tyrS	0	0.000955255	-	-	0.000955255	0	0	1
yaiL	0	0.000951974	0.000921765	7.45861e-05	0.000951974	1	1	2
yshB	0	0.000951453	-	-	0.000951453	0	0	2
ygdI.EST5UTR	0	0.000950138	-	0.000950138	-	0	1	0
entB	0	0.000949177	-	-	0.000949177	0	0	1
flgB	0	0.000948199	-	-	0.000948199	0	0	1
fliI	0	0.000942227	0.000942227	-	0.00077618	1	0	1
borD	0	0.000941992	-	-	0.000941992	0	0	1
yffL.intZ.IGR	0	0.000940392	0.000940392	-	0.000240989	1	0	1
greB	0	0.000938029	-	-	0.000938029	0	0	1
ubiC	0	0.000936081	0.000936081	0.000276398	0.000279933	2	1	1
leuZ	0	0.000932599	-	0.000932599	-	0	1	0
zitB	0	0.000931798	0.000931798	0.000204869	0.000542515	1	1	1
yejL	0	0.000928971	0.000928971	-	0.00062192	1	0	1
yjhC	0	0.000928293	-	-	0.000928293	0	0	1
garD	0	0.000921313	0.000921313	-	-	1	0	0
mdh.5UTR	0	0.000916449	-	0.000916449	0.0003105	0	1	1
hfq	0	0.000914796	-	-	0.000914796	0	0	1
ydbJ.5UTR	0	0.000910777	0.000910777	0.000617677	-	1	1	0
adhE.5UTR	0	0.000909883	-	-	0.000909883	0	0	1
yegT	0	0.0009058	0.0009058	0.000430086	0.000551016	1	1	1
lamB	0	0.000905648	-	-	0.000905648	0	0	2
pheL.pheA.IGT	0	0.000903591	-	-	0.000903591	0	0	1
iscS	0	0.000902791	-	0.000857053	0.000902791	0	1	1
malI	0	0.000902077	-	-	0.000902077	0	0	1
csgD	0	0.000901693	-	0.000901693	-	0	1	0
ydiH	0	0.000900819	-	0.000900819	-	0	1	0
rhtA	0	0.000899737	0.000899737	0.000662967	0.000548176	1	1	1
lspA.fkpB.IGT	0	0.000898841	0.000367552	-	0.000898841	1	0	1
melA.melR.IGR	0	0.000898691	0.000898691	-	0.0008523	1	0	1
glpQ	0	0.000898343	-	0.000898343	0.000474444	0	3	1
yjcH	0	0.000898218	-	0.000898218	-	0	1	0
fliL.5UTR	0	0.000897291	-	-	0.000897291	0	0	1
nemA	0	0.000896456	-	-	0.000896456	0	0	1
yliI	0	0.000896248	-	0.000896248	-	0	1	0
fhuF.EST3UTR	0	0.000896189	-	-	0.000896189	0	0	1
fadI	0	0.000891454	-	0.000891454	-	0	1	0
evgA	0	0.000890741	-	0.000890741	-	0	1	0
yfgJ.EST3UTR	0	0.000889814	-	0.000889814	0.000558609	0	1	1
clpP.5UTR	0	0.000884178	0.000884178	0.000507544	0.000449806	1	1	1
yjiA.yjiX.IGT	0	0.000883275	0.000883275	-	-	1	0	0
mrp	0	0.000880946	-	0.000133771	0.000880946	0	1	1
rayT	0	0.000879303	-	-	0.000879303	0	0	1
yhgN	0	0.000877313	-	0.000877313	-	0	1	0
smpB.EST3UTR	0	0.000875522	-	-	0.000875522	0	0	1
phoP	0	0.000875221	-	0.000397978	0.000875221	0	1	1
marR	0	0.000868952	0.000652292	0.000868952	0.00040524	1	1	1
cyaA.5UTR	0	0.000866455	-	-	0.000866455	0	0	1
katG	0	0.00086144	-	0.00086144	-	0	2	0
fnr	0	0.000860496	0.000860496	-	-	1	0	0
fhuC	0	0.000856446	-	-	0.000856446	0	0	1
yeeA.EST3UTR	0	0.000856019	0.000856019	-	-	1	0	0
panD	0	0.000855707	-	0.000491754	0.000855707	0	2	1
rihA	0	0.000853721	0.000853721	0.000284362	0.00061599	1	1	1
katG.5UTR	0	0.000853359	-	0.000853359	9.07367e-05	0	1	1
rpsR	0	0.000851478	0.000851478	-	-	1	0	0
flgG	0	0.000848135	0.000848135	-	0.000480025	1	0	1
glpA	0	0.000846312	-	0.000846312	-	0	2	0
fliP	0	0.000845454	0.000845454	-	0.000341867	1	0	1
ghrA.EST5UTR	0	0.000843747	-	-	0.000843747	0	0	1
metY	0	0.000843694	-	0.000843694	-	0	1	0
ydiZ	0	0.000843225	-	0.000843225	-	0	2	0
yqaE	0	0.000841839	-	0.000841839	-	0	2	0
murA	0	0.000840806	-	-	0.000840806	0	0	1
kdgK	0	0.000836998	-	-	0.000836998	0	0	1
insN-1	0	0.000828344	-	-	0.000828344	0	0	1
sucB.3UTR	0	0.000828183	-	0.000828183	-	0	1	0
hypE	0	0.00082736	0.00082736	0.000323406	0.000276568	1	1	1
pgpB.AS	0	0.000827073	0.000827073	0.000421043	0.000654515	1	1	1
dedA	0	0.000826145	-	0.000826145	0.000660087	0	1	1
ompF.asnS.IGR	0	0.000824793	0.000824793	-	-	1	0	0
fur	0	0.000824505	-	0.000824505	0.000680072	0	2	1
rpsP	0	0.000819639	0.000819639	-	-	1	0	0
ftsX	0	0.0008186	0.00037775	0.000779576	0.0008186	1	2	2
polA	0	0.000818458	0.000583842	0.000818458	0.000251829	2	2	1
valT	0	0.000814689	-	0.000814689	-	0	1	0
ytfJ	0	0.00081459	-	0.000730966	0.00081459	0	1	1
tcdA	0	0.000814196	0.000814196	0.000646612	0.000564983	1	2	1
ampE	0	0.000813076	0.000813076	0.000340411	0.000395837	1	1	1
cysJ.5UTR	0	0.000812505	-	0.000812505	-	0	1	0
chiP	0	0.000812114	-	-	0.000812114	0	0	1
osmY.5UTR	0	0.000810357	-	0.000810357	-	0	2	0
flgC	0	0.000806616	0.000806616	-	-	1	0	0
ydgA	0	0.00079878	-	0.00079878	-	0	1	0
rssA	0	0.000793175	-	0.000793175	7.16973e-05	0	4	1
yfjW	0	0.000792743	0.000243795	0.000792743	0.000395822	1	2	1
pheV	0	0.000791778	-	0.000791778	-	0	1	0
metI	0	0.000789114	-	0.000202633	0.000789114	0	1	2
pka.5UTR	0	0.000785671	-	-	0.000785671	0	0	2
yedQ	0	0.000785488	-	0.000785488	0.000435726	0	1	1
sra	0	0.00078428	-	0.00078428	-	0	1	0
ydjX.AS	0	0.000784249	0.000784249	-	0.000430745	1	0	1
ynfK	0	0.000782583	0.000782583	0.000549488	0.000706504	1	2	2
gapA.5UTR	0	0.000780543	-	0.000780543	-	0	1	0
hycB.hycA.IGT	0	0.000776722	0.000776722	0.000117515	0.000425279	1	1	1
insL-1	0	0.000775639	-	-	0.000775639	0	0	1
cpxP.5UTR	0	0.000773893	-	0.000773893	-	0	2	0
bacA.5UTR	0	0.000773648	0.000773648	-	0.000617405	1	0	1
ycjD	0	0.000771253	-	0.000212163	0.000771253	0	1	1
ydfT	0	0.000768895	0.000768895	-	-	1	0	0
ytfJ.5UTR	0	0.000768015	0.000768015	-	-	1	0	0
blr	0	0.000767631	0.000767631	0.000121921	0.000398108	1	1	1
yciG	0	0.00076732	-	0.00076732	-	0	1	0
aspA.5UTR	0	0.000765649	0.000765649	0.000345956	0.000249338	1	1	1
ydeE	0	0.000765193	0.000765193	0.000742036	-	1	1	0
upp	0	0.000764659	-	0.000302837	0.000764659	0	1	1
kptA	0	0.000763143	-	0.000763143	0.000238548	0	3	1
htpX	0	0.000760645	0.00041598	0.000760645	0.000327817	1	3	1
gatR_1	0	0.000759245	-	0.000759245	-	0	1	0
rfbA.rfbD.IGT	0	0.000759092	-	0.000759092	-	0	1	0
queE	0	0.000756771	-	0.00023579	0.000756771	0	1	1
yhdW.5UTR	0	0.000755256	-	0.000755256	-	0	1	0
yifE	0	0.000754829	-	-	0.000754829	0	0	1
zapC.EST5UTR	0	0.000751487	0.000751487	-	-	1	0	0
pmrD	0	0.000751066	-	8.82603e-05	0.000751066	0	1	1
yehU	0	0.000743535	0.000743535	-	0.000585145	1	0	1
dgt	0	0.000743264	-	7.69869e-05	0.000743264	0	1	2
yrbL.npr.IGR	0	0.000739804	-	0.000586466	0.000739804	0	1	1
ycaC	0	0.00073961	-	0.00073961	-	0	2	0
yeiS	0	0.000737939	-	-	0.000737939	0	0	1
fliG	0	0.000735261	-	-	0.000735261	0	0	1
valU	0	0.000735043	-	0.000735043	-	0	1	0
aspC.ycbL.IGR	0	0.000730109	0.000437652	0.000730109	0.000373561	1	1	1
queE.ygcE.IGR	0	0.00072647	-	0.00072647	-	0	2	0
fabI.5UTR	0	0.000725497	-	-	0.000725497	0	0	1
bglX.5UTR	0	0.000723717	0.000532497	-	0.000723717	1	0	1
acnB	0	0.000720884	-	-	0.000720884	0	0	2
argX	0	0.0007196	0.000656558	-	0.0007196	1	0	1
fabG	0	0.000706207	0.000462885	0.000170575	0.000706207	1	1	2
bacA	0	0.000704099	-	0.000704099	-	0	2	0
nudF	0	0.000704078	-	0.000691931	0.000704078	0	1	1
narW	0	0.000704011	-	0.000704011	-	0	1	0
prfB	0	0.000701793	-	0.000701793	-	0	1	0
yjbB	0	0.000700944	-	0.000633616	0.000700944	0	1	1
guaA	0	0.00069723	-	0.00069723	-	0	1	0
pspA.pspB.IGT	0	0.000694636	-	-	0.000694636	0	0	1
cspG	0	0.000692687	-	-	0.000692687	0	0	1
grxD	0	0.000689339	-	-	0.000689339	0	0	1
rpmG	0	0.00068894	0.00068894	-	0.000571339	1	0	1
glpR	0	0.000688136	-	-	0.000688136	0	0	1
mcrB	0	0.000688083	0.00058429	-	0.000688083	1	0	1
ygdH	0	0.000686312	0.000674463	-	0.000686312	1	0	1
mlaF	0	0.000686245	0.00034685	0.000158068	0.000686245	1	1	2
yahO	0	0.000685237	-	0.000685237	-	0	2	0
ysaB	0	0.000684485	-	0.000684485	-	0	1	0
gadC	0	0.00068241	-	0.00068241	-	0	4	0
fumA.5UTR	0	0.000677794	-	-	0.000677794	0	0	1
ydiK	0	0.000676716	0.000446431	-	0.000676716	1	0	1
sdhA	0	0.000671759	-	0.000671759	-	0	2	0
mlaA	0	0.000671653	-	0.000648834	0.000671653	0	2	2
ycdT	0	0.00067063	0.00067063	-	0.000273273	1	0	1
fabI	0	0.00067033	0.00067033	0.000101057	-	1	1	0
dfp	0	0.000670274	-	-	0.000670274	0	0	1
lysC	0	0.000669186	0.000172227	-	0.000669186	1	0	1
tonB.5UTR	0	0.000668446	-	-	0.000668446	0	0	1
waaJ	0	0.000668119	-	-	0.000668119	0	0	1
ymbA	0	0.000667027	0.000207673	0.000259537	0.000667027	1	3	3
tolC.5UTR	0	0.00066657	-	9.03047e-05	0.00066657	0	1	2
ryeA.yebY.IGR	0	0.000660671	-	0.000660671	-	0	1	0
uspB	0	0.000658283	0.000528296	0.000658283	-	1	4	0
yeeZ	0	0.000658028	-	0.000658028	-	0	2	0
msrB	0	0.000657572	-	-	0.000657572	0	0	1
yhaM.yhaL.IGR	0	0.000655122	-	-	0.000655122	0	0	1
yciF.AS	0	0.000655089	0.000655089	0.000150119	-	1	1	0
ylcI	0	0.000652238	0.000652238	-	0.000276882	1	0	1
rplL	0	0.000651406	-	0.000535469	0.000651406	0	1	1
ygaZ	0	0.000650399	0.000650399	-	0.000334793	1	0	1
ves	0	0.000648796	-	-	0.000648796	0	0	1
dut	0	0.000644259	-	-	0.000644259	0	0	1
cysE.5UTR	0	0.000643459	-	-	0.000643459	0	0	1
fliT.3UTR	0	0.00064205	0.00064205	-	0.000402938	1	0	1
patD	0	0.000640749	-	0.000640749	-	0	2	0
ccmC	0	0.00063972	0.00063972	-	-	1	0	0
hflK	0	0.0006366	-	0.0006366	0.000142841	0	1	1
nhaA	0	0.000635425	0.000391584	0.000635425	0.000252564	1	1	1
cobB	0	0.000634068	-	0.000634068	-	0	1	0
alaE	0	0.000632794	-	0.000632794	-	0	3	0
yeiP	0	0.000632122	-	-	0.000632122	0	0	1
nanK	0	0.000631946	0.000631946	-	0.000150353	1	0	1
ftsP	0	0.00063121	-	-	0.00063121	0	0	1
gltJ	0	0.000631131	-	0.000631131	-	0	1	0
erpA	0	0.000630901	-	-	0.000630901	0	0	1
mglC	0	0.000630174	-	0.000165455	0.000630174	0	1	2
cra	0	0.000630156	-	-	0.000630156	0	0	1
ytfQ	0	0.000629962	-	0.000629962	-	0	1	0
G0-10700	0	0.000626334	0.000626334	0.000145987	-	1	1	0
hemA	0	0.000624266	0.000624266	0.000455085	0.000393292	1	1	1
crcB	0	0.000623314	-	0.000299513	0.000623314	0	1	2
acrZ	0	0.000622025	-	0.000622025	0.000473737	0	1	1
yciX	0	0.000620513	-	0.000620513	-	0	1	0
yihG.5UTR	0	0.000618073	0.000477876	-	0.000618073	1	0	1
exbB.5UTR	0	0.000614982	0.000614982	-	0.00026136	1	0	1
bamA	0	0.000614001	0.000591908	0.000614001	-	1	3	0
pnuC	0	0.00061356	-	0.00061356	-	0	1	0
sdhE.5UTR	0	0.000613342	0.000613342	0.000431637	0.000501425	1	1	1
putP.efeU_1.IGR	0	0.000613262	-	0.000613262	-	0	1	0
ychF.pth.IGT	0	0.000612688	-	-	0.000612688	0	0	1
fhuB	0	0.000612618	-	-	0.000612618	0	0	2
hscB	0	0.000611701	-	-	0.000611701	0	0	1
thrB	0	0.000609391	-	-	0.000609391	0	0	1
tamA	0	0.000609371	-	0.000609371	9.82055e-05	0	2	1
glnH	0	0.0006084	-	0.0006084	0.00036746	0	2	1
ydcL	0	0.00060708	-	-	0.00060708	0	0	1
cydX	0	0.000605992	-	0.000605992	-	0	1	0
acpP.fabF.IGT	0	0.000605789	-	-	0.000605789	0	0	1
metQ.metI.IGT	0	0.000604924	-	-	0.000604924	0	0	1
rfbC	0	0.000603773	0.000603773	0.000326539	0.000505695	1	1	1
opgE	0	0.000600533	0.000600533	0.000426351	0.000474843	1	1	1
insA-2	0	0.000598807	0.000598807	0.000182725	0.00024776	1	1	1
yqjH	0	0.000596896	-	-	0.000596896	0	0	1
entF	0	0.00059625	-	-	0.00059625	0	0	2
yoaB	0	0.000594903	-	-	0.000594903	0	0	1
thrS.yniD.IGR	0	0.000592172	-	-	0.000592172	0	0	1
nikB	0	0.000590764	0.000590764	-	-	1	0	0
cydB	0	0.000589944	0.000481972	0.000153171	0.000589944	1	1	2
pgpB	0	0.000589328	0.000589328	0.000413581	0.000374053	1	1	1
flxA.5UTR	0	0.000588996	-	0.000588996	-	0	1	0
insI-2.ydbC.IGR	0	0.000587764	0.000587764	0.000137371	0.000329665	1	1	1
cysM.cysA.IGT	0	0.000586658	-	0.000586658	0.000425659	0	1	1
nuoL	0	0.000582952	0.000256682	0.000161245	0.000582952	1	1	2
entD	0	0.000582894	-	0.00023422	0.000582894	0	1	1
arnD	0	0.000579396	-	0.000579396	-	0	1	0
dacC	0	0.00057906	0.00057906	0.000480154	0.000493141	1	1	1
apt	0	0.000578795	0.000578795	-	-	1	0	0
yacL	0	0.000578503	0.0005525	0.000578503	0.000538604	1	2	1
ydaN	0	0.000576268	0.000576268	0.000370019	0.000437443	1	1	1
rpoS.nlpD.IGT	0	0.000575832	-	0.000575832	-	0	1	0
yciA	0	0.000573887	-	-	0.000573887	0	0	1
frdD	0	0.000572869	0.000572869	0.000107167	-	1	1	0
ykfB	0	0.000572015	-	-	0.000572015	0	0	1
yciI.EST3UTR	0	0.000571492	-	-	0.000571492	0	0	1
ftsK	0	0.000571377	0.000513356	0.000213687	0.000571377	1	1	2
rimL	0	0.000570173	-	0.000570173	0.000462181	0	1	1
yqaB	0	0.000568535	0.000568535	0.000291338	0.000276304	1	1	1
brnQ.proY.IGT	0	0.000568305	-	-	0.000568305	0	0	1
rpsG.rpsL.IGT	0	0.000566729	-	-	0.000566729	0	0	1
nrdF	0	0.000565566	-	-	0.000565566	0	0	1
fhuD	0	0.000564991	-	-	0.000564991	0	0	1
osmC	0	0.000564891	-	0.000564891	-	0	2	0
yidE	0	0.000564476	0.000564476	-	0.000174568	1	0	1
alr	0	0.000564215	0.000301006	0.00016082	0.000564215	1	1	2
yadD	0	0.000561345	0.000535209	0.000404084	0.000561345	1	2	2
rodZ	0	0.000561012	-	0.000561012	0.000550295	0	2	2
hrpA	0	0.000560624	-	0.000560624	-	0	2	0
yjeF.5UTR	0	0.000559501	-	0.000559501	-	0	1	0
yagE	0	0.000559334	0.000382586	0.000559334	0.000217782	1	1	1
ilvE.ilvD.IGT	0	0.000558039	-	-	0.000558039	0	0	1
secM.EST5UTR	0	0.00055496	-	-	0.00055496	0	0	2
yhjE	0	0.000553583	0.000553583	0.000424098	0.00037719	1	1	1
yeeX.EST5UTR	0	0.000553454	-	-	0.000553454	0	0	1
ybiC	0	0.000553186	-	-	0.000553186	0	0	1
hypA	0	0.000552464	0.000552464	-	-	1	0	0
yjjI	0	0.000551612	0.000551612	-	0.00020763	1	0	1
kefB	0	0.000551052	-	0.000311809	0.000551052	0	2	2
yceF	0	0.000550371	-	0.000550371	-	0	1	0
gadC.gadB.IGT	0	0.000550209	-	0.000550209	-	0	2	0
rfbB	0	0.000549642	0.000549642	0.000336916	0.000330589	1	1	2
sucC	0	0.000549549	-	0.000549549	-	0	1	0
galU	0	0.000547901	0.000386362	-	0.000547901	1	0	2
sthA	0	0.000547056	0.000547056	0.000340288	0.000470115	1	2	1
nrdE	0	0.000546613	-	9.1739e-05	0.000546613	0	1	1
hemD	0	0.000546564	0.000546564	-	0.000358977	1	0	1
dhaK.5UTR	0	0.000546535	0.000546535	-	-	1	0	0
ampH	0	0.000546532	-	0.000323219	0.000546532	0	1	1
rffM	0	0.00054575	-	-	0.00054575	0	0	1
insA-5.uspC.IGR	0	0.000544593	0.000544593	-	-	1	0	0
yccU	0	0.000543023	-	0.000543023	-	0	1	0
uup	0	0.000541542	0.000213951	0.000181538	0.000541542	1	1	1
ycaO	0	0.000540814	0.000540814	-	-	1	0	0
groS.groL.IGT	0	0.000539766	-	-	0.000539766	0	0	1
yeeX	0	0.00053903	-	-	0.00053903	0	0	1
ydeE.EST5UTR	0	0.000538386	-	-	0.000538386	0	0	1
yqjA	0	0.000538222	0.000538222	0.000296575	0.000284431	1	1	1
yebW	0	0.000536823	-	0.000536823	0.000278389	0	2	1
secM	0	0.000536522	0.000536522	0.000224527	0.00022661	1	1	1
wbbI	0	0.000536502	-	0.000536502	0.000406587	0	2	1
nrfG.gltP.IGR	0	0.000535494	0.000535494	-	0.000348554	1	0	1
rpsT.5UTR	0	0.000535261	0.000535261	-	0.000260491	1	0	1
ydjN	0	0.000533326	-	0.000533326	0.000174461	0	1	1
hisJ	0	0.000533205	-	0.000533205	-	0	1	0
yidF	0	0.000533078	0.000533078	-	-	1	0	0
cobC.rsfS.IGR	0	0.000532669	0.000532669	0.000167348	0.000253982	1	1	1
fusA.rpsG.IGT	0	0.000532632	0.000532632	-	0.000211347	1	0	1
rapZ	0	0.000530994	0.000530994	-	-	1	0	0
ybbY	0	0.00053098	0.00053098	0.000477407	0.000325504	1	1	1
ascB	0	0.000530772	0.000530772	-	0.000318735	1	0	1
ycaM	0	0.000530713	0.000530713	9.77691e-05	0.000310347	1	1	1
nusG	0	0.000529419	-	0.000529419	0.000442994	0	1	1
rpsA	0	0.000528227	-	0.000528227	0.000458246	0	1	1
asd.yhgN.IGR	0	0.000527956	-	0.000527956	-	0	1	0
grxC	0	0.000527193	-	0.000527193	-	0	1	0
lpxC	0	0.000523984	-	0.000523984	0.000176131	0	2	1
gcd.5UTR	0	0.000523931	0.000523931	0.000128646	0.000258362	1	1	1
ftsB.EST5UTR	0	0.000522261	-	0.000320201	0.000522261	0	1	1
trpC	0	0.000521616	-	-	0.000521616	0	0	1
shiA	0	0.000521257	-	0.000521257	0.000319597	0	1	1
yciE.yciF.IGT	0	0.000520246	-	0.000520246	-	0	1	0
uvrB	0	0.000516968	-	0.000516968	-	0	1	0
C0343.fnrS.IGR	0	0.000516709	-	0.000516709	-	0	1	0
ymcE	0	0.000516108	-	-	0.000516108	0	0	1
gltA.5UTR	0	0.000516008	0.000516008	0.000101265	0.000446697	1	1	1
yobH	0	0.000514321	-	-	0.000514321	0	0	1
gapA	0	0.000513677	0.000513677	0.000174393	0.000364258	1	1	1
hofM	0	0.000513309	-	-	0.000513309	0	0	1
ccmA	0	0.000512635	0.000512635	-	-	1	0	0
osmB	0	0.000511362	-	0.000511362	-	0	1	0
typA	0	0.000510789	-	-	0.000510789	0	0	1
trpD	0	0.000510289	0.000510289	-	-	1	0	0
ucpA.cysP.IGR	0	0.000510033	-	-	0.000510033	0	0	1
fecC	0	0.000509857	-	-	0.000509857	0	0	1
rplY	0	0.000508257	-	-	0.000508257	0	0	1
galT	0	0.000506936	0.000506936	-	-	1	0	0
yajG	0	0.000504318	0.000504318	-	0.00028542	1	0	1
aroC	0	0.000501513	0.000501513	-	-	1	0	0
C0614.sseA.IGR	0	0.000500914	-	0.000500914	-	0	1	0
glyQ	0	0.000500783	-	0.000454252	0.000500783	0	1	1
rpsK	0	0.000500164	0.000500164	0.000193666	0.00029878	1	1	1
fabH	0	0.000498359	-	-	0.000498359	0	0	1
waaA	0	0.000498121	0.000498121	-	-	1	0	0
rpsF	0	0.000497998	-	-	0.000497998	0	0	1
btuE.btuC.IGT	0	0.000496018	0.000496018	0.000244541	0.00039732	1	1	1
bglX.osmF.IGR	0	0.000495858	0.000185116	0.000495858	0.00017235	1	1	1
ligA	0	0.000495297	0.000495297	0.000358804	0.00030188	1	1	1
zwf.5UTR	0	0.000495202	-	-	0.000495202	0	0	1
acrR.AS	0	0.000494367	0.000494367	0.000169123	0.000228061	1	1	1
amiA.5UTR	0	0.000494285	-	0.000412865	0.000494285	0	1	1
nsrR	0	0.000493022	0.000493022	-	0.000241218	1	0	1
hda	0	0.000492211	-	0.000492211	-	0	1	0
yjcE	0	0.000491721	0.000314015	0.000491721	0.000302577	1	2	1
flgD	0	0.00048948	-	-	0.00048948	0	0	1
gmhB.rrsH.IGR	0	0.000489295	-	-	0.000489295	0	0	1
yohD	0	0.000488741	0.000488741	0.000277071	0.00021902	1	1	1
dicA	0	0.000487424	-	-	0.000487424	0	0	1
yibF.5UTR	0	0.000486855	-	0.000486855	-	0	1	0
lpcA	0	0.000486104	-	-	0.000486104	0	0	1
hdhA.5UTR	0	0.000485847	-	0.000485847	-	0	1	0
yabQ.rluA.IGR	0	0.000485636	0.000485636	-	0.000207782	1	0	1
dadA.5UTR	0	0.000484115	-	0.000207921	0.000484115	0	1	2
sdhC.5UTR	0	0.000483907	0.000479033	0.000235802	0.000483907	1	1	1
ftsL	0	0.000483725	-	0.000483725	0.000319149	0	1	1
ptsP	0	0.000481535	-	0.000481535	0.000252902	0	1	1
rpiB	0	0.000480858	0.000480858	-	0.000202766	1	0	1
thrS	0	0.000480523	-	0.000480523	0.000201245	0	3	1
ftsB	0	0.000480403	-	-	0.000480403	0	0	1
pqqL	0	0.000479043	-	-	0.000479043	0	0	1
yqeG	0	0.000476881	-	0.000476881	0.000327738	0	1	1
cysJ	0	0.000474161	-	0.000474161	0.000276237	0	1	1
yggN	0	0.000474077	-	0.000474077	-	0	1	0
ycbJ	0	0.000473128	0.000226396	0.000473128	0.000174123	1	3	1
yffR	0	0.000472132	-	-	0.000472132	0	0	1
sdhE	0	0.000472114	-	0.000472114	-	0	1	0
atpB	0	0.000471775	-	0.000471775	-	0	1	0
nudI	0	0.000470646	-	-	0.000470646	0	0	1
lacY.lacZ.IGT	0	0.000470462	0.000470462	-	-	1	0	0
hsdR	0	0.000470142	0.000424092	0.000272851	0.000470142	1	1	1
ybeL	0	0.000465684	-	0.000465684	-	0	1	0
damX	0	0.000464674	-	0.000464674	-	0	2	0
ychE	0	0.000464333	-	-	0.000464333	0	0	1
yqjC	0	0.000461939	0.000401089	0.000461939	0.000161337	1	1	1
guaA.guaB.IGT	0	0.000461745	-	7.48117e-05	0.000461745	0	1	2
rtcA	0	0.000460495	0.000460495	0.000330407	0.000343219	1	1	1
yeaQ	0	0.000459041	-	0.000459041	-	0	1	0
cspB	0	0.000458175	-	-	0.000458175	0	0	1
lipA.5UTR	0	0.000457239	0.000457239	-	0.0002611	1	0	1
fldA	0	0.00045638	-	-	0.00045638	0	0	1
nrdD.5UTR	0	0.00045564	-	0.00045564	-	0	2	0
atpE	0	0.000455255	-	0.000455255	-	0	1	0
yeaC	0	0.000454565	-	0.000454565	-	0	1	0
trxA.5UTR	0	0.000453484	-	6.08248e-05	0.000453484	0	1	1
yqeB	0	0.000453378	0.000453378	0.000195911	0.000176078	1	1	1
metH.5UTR	0	0.000452664	-	-	0.000452664	0	0	1
rnlA	0	0.000452395	-	0.000452395	-	0	1	0
rnhA.5UTR	0	0.000451999	0.000451999	-	0.000297074	1	0	1
wcaM.galF.IGR	0	0.000451522	-	-	0.000451522	0	0	1
mutY.AS	0	0.000451213	-	0.000451213	-	0	1	0
waaF	0	0.000450228	0.000450228	0.000275181	0.000285899	1	1	1
secG	0	0.000447566	0.000447566	0.000103137	-	1	1	0
rlmI	0	0.000447433	0.000447433	0.000244942	0.000252027	1	1	1
lsrR	0	0.000446594	-	0.000446594	-	0	1	0
brnQ.phoR.IGR	0	0.000445857	0.000445857	-	-	1	0	0
waaU.waaZ.IGT	0	0.000445196	-	-	0.000445196	0	0	1
pstS.glmS.IGR	0	0.000444937	0.000444937	-	-	1	0	0
mioC	0	0.000443464	0.000443464	0.0001502	0.000390764	1	1	1
rcsB	0	0.000439422	0.000439422	0.000182558	-	1	1	0
ydaN.AS	0	0.000439046	0.000439046	-	0.00028165	1	0	1
pntB	0	0.00043861	0.00043861	-	0.000266793	1	0	1
purH	0	0.000437052	0.000437052	-	-	1	0	0
zapD	0	0.000436597	0.000405849	-	0.000436597	1	0	1
gmr	0	0.000436338	-	0.000436338	-	0	2	0
serT	0	0.000436074	-	0.000436074	-	0	1	0
ymgA	0	0.000435962	-	0.000435962	-	0	1	0
amn	0	0.0004354	0.0004354	0.000181609	0.000312582	1	1	1
yagU	0	0.000433765	-	-	0.000433765	0	0	1
ybfL	0	0.00043299	-	0.000204818	0.00043299	0	2	2
rsgA	0	0.000431918	0.000431918	0.000107821	0.000315383	1	1	1
ybcY	0	0.000431316	0.000431316	-	0.000192041	1	0	1
araJ	0	0.000430108	0.000430108	0.000256422	0.000298432	1	1	1
yeaG.5UTR	0	0.000425392	-	0.000425392	-	0	1	0
yejO	0	0.000424135	0.000396953	0.000123351	0.000424135	1	1	2
dxr	0	0.000423138	-	-	0.000423138	0	0	1
thyA	0	0.000423073	-	-	0.000423073	0	0	1
pyrG	0	0.000420927	0.000420927	-	0.000143073	1	0	1
yniC	0	0.000420243	-	0.000179395	0.000420243	0	1	1
hpt	0	0.000419684	-	-	0.000419684	0	0	1
ompX.5UTR	0	0.00041915	-	-	0.00041915	0	0	1
oppD	0	0.000419077	-	0.000419077	0.000273434	0	1	1
zapC	0	0.000416566	-	0.000416566	0.000190061	0	2	1
bluR	0	0.000415255	-	-	0.000415255	0	0	2
ygdI	0	0.000415242	-	0.000415242	-	0	1	0
ydcD	0	0.000415044	-	0.000321782	0.000415044	0	1	1
sbcB	0	0.000413586	-	-	0.000413586	0	0	1
yejA	0	0.000413234	-	-	0.000413234	0	0	1
lgoR	0	0.000412904	-	-	0.000412904	0	0	1
yagU.EST5UTR	0	0.000410217	0.000410217	-	-	1	0	0
gyrA	0	0.000409235	0.000409235	0.000145182	0.000233894	1	2	1
lpxD.fabZ.IGT	0	0.000408794	0.000408794	-	0.000344431	1	0	1
tktA.5UTR	0	0.000406817	-	-	0.000406817	0	0	1
adhE	0	0.000405647	0.000405647	0.000101572	0.000267572	2	1	2
ygeV.5UTR	0	0.000405142	-	-	0.000405142	0	0	1
yaiZ	0	0.000404486	-	0.000404486	0.000342927	0	1	1
rseA.rpoE.IGT	0	0.000403622	-	0.000403622	-	0	1	0
glmU	0	0.000403488	-	0.000336318	0.000403488	0	2	2
leuT.proM.IGT_AS	0	0.000403325	-	0.000403325	-	0	1	0
narP	0	0.000401457	-	0.000401457	-	0	1	0
malK.5UTR	0	0.000401424	-	-	0.000401424	0	0	1
sodA.5UTR	0	0.000400982	-	-	0.000400982	0	0	1
mepH.AS	0	0.000400266	-	0.000400266	-	0	1	0
luxS	0	0.000399521	-	0.000399521	-	0	1	0
yaeP	0	0.000395452	0.000395452	0.000195934	0.000306505	1	1	1
yhaI.EST3UTR	0	0.000393654	0.000393654	-	-	1	0	0
yjhI	0	0.000392712	-	0.000392712	-	0	1	0
yadE	0	0.000392205	-	-	0.000392205	0	0	1
ydbK	0	0.000392134	0.000392134	-	-	1	0	0
yeeE	0	0.000391961	-	0.000391961	-	0	1	0
ybdZ	0	0.000390397	-	-	0.000390397	0	0	1
lexA	0	0.000389061	-	7.51571e-05	0.000389061	0	1	1
yjiT.mcrC.IGR	0	0.000388923	-	0.000388923	-	0	1	0
artI	0	0.000386397	-	0.000386397	-	0	1	0
glgC	0	0.000385486	-	0.000385486	-	0	1	0
murF	0	0.000383735	-	-	0.000383735	0	0	1
sufE	0	0.000383443	-	-	0.000383443	0	0	1
hcaR	0	0.000383279	-	0.000383279	-	0	1	0
rpoC	0	0.000382934	-	-	0.000382934	0	0	1
cdsA	0	0.000382112	0.000382112	-	0.000361353	1	0	1
argQ.argZ.IGT	0	0.000381827	0.000381827	-	0.000216869	1	0	1
mltC	0	0.00038176	-	-	0.00038176	0	0	1
cobS	0	0.000381106	0.000381106	0.000108294	0.000232043	1	1	1
mqsA	0	0.000380816	0.000380816	-	0.00037062	1	0	1
ppsR.ppsA.IGR	0	0.000380086	-	0.000380086	-	0	1	0
ydbK.5UTR	0	0.00038004	-	-	0.00038004	0	0	1
envC	0	0.000379135	-	-	0.000379135	0	0	1
pykA	0	0.000378902	-	0.00037038	0.000378902	0	2	1
livK	0	0.000377555	-	-	0.000377555	0	0	1
ycaK.EST3UTR	0	0.000374565	-	0.000374565	-	0	1	0
malP.malT.IGR	0	0.000374431	-	0.000374431	0.000217079	0	1	1
tehA	0	0.000372889	0.000240916	0.000196743	0.000372889	1	1	1
crp	0	0.000372605	0.00031998	0.000372605	0.000344529	1	1	1
plaP	0	0.000372604	0.000372604	-	0.000144384	1	0	1
crr	0	0.000372531	-	0.000372531	-	0	2	0
chbB	0	0.00037177	-	-	0.00037177	0	0	1
ylcI.ybcW.IGR	0	0.000371202	0.000371202	0.000173816	0.000152184	1	1	1
yhcB	0	0.000368109	-	0.000368109	-	0	2	0
panD.5UTR	0	0.000368104	0.000368104	5.98246e-05	0.000236487	1	1	1
ftsY	0	0.000365502	0.000365502	0.000118302	0.000190174	1	1	1
yjjU	0	0.000364809	0.000364809	0.000301636	0.000204242	1	1	1
ftsW	0	0.000364759	0.000364759	0.000322725	0.000183711	1	1	1
galM.3UTR	0	0.000364287	-	-	0.000364287	0	0	1
lptA	0	0.000363353	-	-	0.000363353	0	0	1
ymgE	0	0.000362251	-	0.000362251	-	0	1	0
yfdH	0	0.000360219	-	-	0.000360219	0	0	1
yciG.5UTR	0	0.000358653	-	0.000358653	-	0	1	0
emrD	0	0.000358305	-	0.000358305	-	0	1	0
tonB	0	0.00035808	-	-	0.00035808	0	0	2
ybgC	0	0.000357964	-	-	0.000357964	0	0	1
ydcI	0	0.000355748	-	0.000355748	0.000197117	0	1	1
dmsD	0	0.000354581	-	0.000354581	-	0	1	0
yfcA	0	0.000354155	-	0.000354155	0.000127877	0	1	1
bamC	0	0.000352242	0.000352242	-	0.000224464	1	0	1
ybaQ	0	0.000352136	-	0.000352136	-	0	1	0
nuoM	0	0.000352126	0.000352126	0.000140771	0.000272548	1	1	1
recA	0	0.000352105	0.000278343	0.000352105	0.000158211	1	2	1
nagB	0	0.00035166	-	-	0.00035166	0	0	1
sohB	0	0.000350848	-	0.000240604	0.000350848	0	1	1
yheT	0	0.00035043	-	-	0.00035043	0	0	1
ychN	0	0.000350328	-	0.000350328	-	0	3	0
hemX	0	0.000349372	-	0.000349372	0.000205631	0	2	1
cycA.fklB.IGR	0	0.000348807	-	0.000348807	-	0	1	0
ydjM	0	0.000347498	0.000347498	-	0.000269435	1	0	1
insD-2.ynbG.IGR	0	0.000347312	-	-	0.000347312	0	0	1
amiA	0	0.000347294	-	-	0.000347294	0	0	1
mscK.5UTR	0	0.000345647	-	0.000307248	0.000345647	0	1	1
pspB	0	0.000344781	-	0.000344781	-	0	1	0
yniA	0	0.000343611	-	0.000343611	-	0	2	0
entE	0	0.000339966	-	-	0.000339966	0	0	1
tdcE	0	0.000339722	0.000339722	-	0.00011866	1	0	1
hemN.5UTR	0	0.000338823	-	-	0.000338823	0	0	1
lptB	0	0.000338524	0.000338524	9.26817e-05	0.00018478	1	1	1
ymfI.AS	0	0.000338365	-	0.000338365	-	0	1	0
sugE	0	0.000338008	-	-	0.000338008	0	0	1
ydcZ	0	0.000336454	0.000336454	-	-	1	0	0
mscL	0	0.000336047	-	0.000336047	0.000176441	0	2	1
lrp.5UTR	0	0.000336016	-	0.000300982	0.000336016	0	2	1
ydgC.AS	0	0.00033551	-	-	0.00033551	0	0	1
inaA	0	0.00033551	-	-	0.00033551	0	0	1
yagN.AS	0	0.000335196	-	-	0.000335196	0	0	1
proQ.EST5UTR	0	0.000334583	-	0.000334583	-	0	1	0
ycgB	0	0.000334307	-	0.000334307	-	0	1	0
hybC	0	0.000333841	0.000333841	-	-	1	0	0
moaC	0	0.000332722	0.000332722	-	-	1	0	0
tdcC.tdcB.IGT	0	0.000331171	0.000331171	-	-	1	0	0
yfdG	0	0.000330577	0.000330577	-	0.00021444	1	0	1
csgC.EST3UTR	0	0.000330235	-	-	0.000330235	0	0	1
ftsA	0	0.000329923	0.000329923	9.18649e-05	-	1	1	0
yeeN	0	0.000329566	-	0.000329566	-	0	1	0
roxA	0	0.000329086	-	-	0.000329086	0	0	1
arfB	0	0.000328343	0.000328343	0.000293712	0.000237916	1	1	1
feoA.5UTR	0	0.000327658	-	-	0.000327658	0	0	1
yhaJ	0	0.000325115	-	-	0.000325115	0	0	1
yjgR	0	0.000324623	-	0.000324623	-	0	1	0
nadR	0	0.00032457	-	0.00032457	-	0	1	0
folC	0	0.000323741	-	0.000323741	-	0	1	0
agp	0	0.000323403	-	0.000323403	0.000141351	0	2	1
yobF.5UTR	0	0.000323327	-	0.000323327	-	0	1	0
uspD	0	0.000323092	0.000257093	-	0.000323092	1	0	1
eda.edd.IGT	0	0.000321311	-	-	0.000321311	0	0	1
pfkA	0	0.000320823	0.000320823	-	0.000117521	1	0	1
leuP	0	0.000320405	-	0.000320405	0.000317652	0	2	1
ubiA	0	0.000320148	-	0.000320148	-	0	1	0
skp	0	0.00031912	-	-	0.00031912	0	0	1
osmY	0	0.000318625	-	0.000318625	-	0	2	0
epmB	0	0.000316879	-	-	0.000316879	0	0	1
fadL.yfcZ.IGR	0	0.000316569	-	0.000316569	-	0	1	0
lysR	0	0.000315412	0.000315412	7.36299e-05	0.000115562	1	1	1
pgi	0	0.000314516	0.000314516	0.000180676	0.000191888	1	1	1
cdd	0	0.000313959	0.000313959	-	-	1	0	0
ytfB	0	0.000313865	0.000313865	-	-	1	0	0
cas2	0	0.000311721	-	0.000311721	-	0	1	0
ung	0	0.000311003	-	0.000311003	-	0	1	0
rpsB.tsf.IGT	0	0.000310654	-	-	0.000310654	0	0	1
kdgR	0	0.000310243	-	0.000310243	-	0	1	0
pspA	0	0.000309839	-	-	0.000309839	0	0	1
bolA	0	0.000309778	-	0.000309778	-	0	1	0
slyA	0	0.000309564	-	-	0.000309564	0	0	1
rstB	0	0.000309094	-	-	0.000309094	0	0	1
lysS	0	0.000308017	-	0.000284109	0.000308017	0	1	1
iraP.ddlA.IGR	0	0.000307412	-	-	0.000307412	0	0	1
hupA	0	0.000306652	-	0.000131089	0.000306652	0	1	1
ytjA	0	0.000306283	-	0.000306283	-	0	1	0
ftnA.yecR.IGR	0	0.000305717	0.000305717	-	-	1	0	0
adk	0	0.000305	-	-	0.000305	0	0	1
fhuA.5UTR	0	0.000303009	-	-	0.000303009	0	0	1
mdlA	0	0.000302989	0.000302989	-	0.000222849	1	0	1
acrA.5UTR	0	0.000302699	-	0.000302699	-	0	1	0
argP	0	0.000302479	-	0.000302479	-	0	1	0
sufB	0	0.000300536	-	-	0.000300536	0	0	1
msrB.5UTR	0	0.000300444	-	-	0.000300444	0	0	1
arcB	0	0.000298444	0.000298444	-	-	1	0	0
aqpZ	0	0.000297941	-	-	0.000297941	0	0	1
rpoH.5UTR	0	0.000297252	-	0.000297252	0.000226256	0	1	1
yigA	0	0.00029658	-	0.00029658	0.00010159	0	1	1
pyrL.5UTR	0	0.000296481	0.000296481	-	0.000240756	1	0	1
emrD.tisB.IGR	0	0.000296185	0.0001771	0.000128731	0.000296185	1	1	1
fhuF	0	0.000294604	-	-	0.000294604	0	0	1
sdaC.ygdH.IGR	0	0.000293869	-	0.000293869	-	0	1	0
rraB	0	0.00028998	-	-	0.00028998	0	0	1
yihG	0	0.000289863	-	0.000289863	-	0	1	0
clpA	0	0.000289835	-	-	0.000289835	0	0	1
cydD	0	0.000289327	-	0.000269797	0.000289327	0	1	1
yqeI	0	0.000288747	-	0.000133038	0.000288747	0	1	1
yahO.5UTR	0	0.000288197	-	0.000288197	-	0	1	0
map	0	0.000287784	0.000287784	-	0.000189713	1	0	1
ybiO	0	0.000287668	-	0.000287668	-	0	1	0
yaiA.aroM.IGT	0	0.000287464	-	-	0.000287464	0	0	1
yqcA	0	0.000285939	-	0.000205209	0.000285939	0	1	1
malT	0	0.000284977	-	-	0.000284977	0	0	1
mtfA	0	0.000284302	-	0.000284302	0.00020552	0	1	1
uspB.EST3UTR	0	0.000283759	-	0.000283759	-	0	1	0
acrB	0	0.000283749	-	0.000283749	-	0	1	0
yjeI	0	0.000283576	-	0.000283576	0.000208972	0	1	1
polB.AS	0	0.000282832	0.000282832	8.94917e-05	0.000156276	1	1	1
setA	0	0.000282783	-	-	0.000282783	0	0	1
cysA	0	0.000282709	-	0.000282709	-	0	1	0
zupT.5UTR	0	0.000282203	-	-	0.000282203	0	0	1
rpiB.5UTR	0	0.000282171	-	0.000282171	-	0	1	0
rutG	0	0.000281143	0.000281143	0.00014039	0.000199052	1	1	1
tusE	0	0.000279186	-	-	0.000279186	0	0	1
insA-4	0	0.000277911	-	0.000277911	-	0	1	0
zipA	0	0.000276837	-	-	0.000276837	0	0	1
cyoB	0	0.000276313	0.000276313	0.00015836	0.000262764	1	1	1
yfcD	0	0.000275139	-	0.000275139	-	0	2	0
ypdA	0	0.000274315	-	-	0.000274315	0	0	1
rraA	0	0.000272786	0.000272786	-	-	1	0	0
ppk	0	0.000272183	-	-	0.000272183	0	0	1
rluF	0	0.000271949	-	0.000271949	-	0	1	0
rlmE	0	0.000270975	-	0.000270975	-	0	1	0
ftsQ	0	0.000270317	-	-	0.000270317	0	0	1
cysU	0	0.000269869	-	0.000269869	-	0	1	0
smrB	0	0.000266238	-	0.000266238	-	0	1	0
asr	0	0.000264935	-	0.000264935	-	0	1	0
dsbA	0	0.000264932	-	0.000264932	0.000213394	0	2	1
ycaQ	0	0.000263039	-	0.000263039	-	0	1	0
gltX	0	0.000263029	0.000263029	0.000203229	0.000213746	1	1	1
yfgO	0	0.000262573	-	0.000262573	-	0	1	0
fumA	0	0.000261057	-	0.000261057	0.000248661	0	3	1
nanE.nanT.IGT	0	0.00026048	-	-	0.00026048	0	0	1
yajR	0	0.000260191	-	0.000260191	9.33775e-05	0	1	1
rsmI	0	0.000259435	-	0.000259435	-	0	1	0
yiiD	0	0.00025943	-	-	0.00025943	0	0	1
dpiB	0	0.00025925	-	0.000202254	0.00025925	0	1	1
lhgO	0	0.000259204	-	0.000259204	-	0	2	0
recA.5UTR	0	0.000257833	-	-	0.000257833	0	0	1
dsdC	0	0.000257775	0.000257775	7.93267e-05	0.000127023	1	1	1
ydfG	0	0.000257421	-	-	0.000257421	0	0	1
ytfR	0	0.000256671	-	0.000256671	-	0	1	0
pepQ.5UTR	0	0.000256356	-	-	0.000256356	0	0	1
luxS.5UTR	0	0.000255843	-	-	0.000255843	0	0	1
ibpA	0	0.00025564	0.00025564	0.000150187	0.000184824	1	1	1
def	0	0.000254586	-	-	0.000254586	0	0	1
fdx	0	0.000253465	-	-	0.000253465	0	0	1
fhuE.5UTR	0	0.00025326	-	-	0.00025326	0	0	1
clpP	0	0.000252416	-	-	0.000252416	0	0	1
tyrV.tyrT.IGT	0	0.000252168	-	-	0.000252168	0	0	1
yhjA	0	0.000251824	0.000251824	-	-	1	0	0
ratB	0	0.000251776	-	0.000112688	0.000251776	0	1	1
hslV	0	0.000250522	-	0.000250522	-	0	1	0
priB	0	0.000247604	-	0.000247604	-	0	1	0
infB	0	0.000247324	-	-	0.000247324	0	0	1
folM.EST3UTR	0	0.000246473	0.000246473	0.000112394	0.000208798	1	1	1
ybaN	0	0.000246117	-	-	0.000246117	0	0	1
ylaC.maa.IGR	0	0.000246083	-	0.000246083	-	0	1	0
rybA	0	0.000245358	-	0.000245358	-	0	1	0
yidE.ibpB.IGR	0	0.000245204	-	-	0.000245204	0	0	1
tsr	0	0.000244252	-	-	0.000244252	0	0	1
murA.ibaG.IGT	0	0.000243301	-	-	0.000243301	0	0	1
msrA.5UTR	0	0.000242704	0.000242704	8.28535e-05	0.000140747	1	1	1
tehB	0	0.000242435	-	-	0.000242435	0	0	1
ygiM	0	0.000241218	0.000241218	0.000133434	0.000177514	1	1	1
alaS	0	0.000241055	0.000241055	7.45684e-05	-	1	1	0
ldtE	0	0.000241016	-	0.000241016	-	0	1	0
arcA.5UTR	0	0.00024053	-	0.00024053	-	0	1	0
lptC	0	0.000239669	-	-	0.000239669	0	0	1
ynfF	0	0.000239352	-	0.000239352	-	0	1	0
trxA	0	0.000239184	-	0.000239184	0.000221642	0	1	1
ygeV	0	0.000238735	-	-	0.000238735	0	0	1
ispG	0	0.00023854	-	-	0.00023854	0	0	1
tabA	0	0.000237424	-	0.000193918	0.000237424	0	1	1
gltP	0	0.000237106	0.000237106	6.51672e-05	0.000151377	1	1	1
cheZ	0	0.00023537	-	-	0.00023537	0	0	1
yidD	0	0.000235183	-	-	0.000235183	0	0	1
hybB	0	0.00023506	0.00023506	-	-	1	0	0
ybiV.ybiW.IGR	0	0.000233747	-	0.000233747	-	0	1	0
yoaF	0	0.000233379	-	-	0.000233379	0	0	1
nlpE	0	0.000232723	-	0.000232723	-	0	1	0
hpf.ptsN.IGT	0	0.000231981	-	-	0.000231981	0	0	1
cspA	0	0.000231363	-	-	0.000231363	0	0	1
accA	0	0.00023112	-	-	0.00023112	0	0	1
clpB	0	0.000230713	-	0.000230713	-	0	2	0
amtB	0	0.000230635	0.000230635	-	-	1	0	0
yajC	0	0.000230181	-	0.000230181	-	0	1	0
lsrC	0	0.00022894	-	0.00022894	-	0	1	0
ykgF	0	0.000228725	-	-	0.000228725	0	0	1
cas3	0	0.000228354	-	-	0.000228354	0	0	1
yegP	0	0.0002271	-	0.0002271	-	0	1	0
rsmB	0	0.0002268	-	0.0002268	-	0	1	0
waaY	0	0.000226334	-	-	0.000226334	0	0	1
yciC	0	0.000225276	-	-	0.000225276	0	0	1
rsmA	0	0.000225225	-	0.000225225	0.000157361	0	1	1
atpC.atpD.IGT	0	0.000225193	-	-	0.000225193	0	0	1
insA-7.yjhU.IGR	0	0.000224729	-	-	0.000224729	0	0	1
acs	0	0.000224498	-	0.000224498	-	0	2	0
rcsD	0	0.000224245	-	0.000224245	-	0	2	0
ydcZ.EST3UTR	0	0.000223901	-	-	0.000223901	0	0	1
mntH	0	0.000223733	-	0.000164746	0.000223733	0	1	1
secG.5UTR	0	0.000222766	-	-	0.000222766	0	0	1
narX	0	0.00022254	0.00022254	-	9.3059e-05	1	0	1
insCD-1	0	0.000222372	-	0.000222372	-	0	1	0
dapD	0	0.000222232	-	-	0.000222232	0	0	1
mcrA	0	0.000218332	-	0.000218332	-	0	1	0
pitB	0	0.000217848	-	0.000217848	-	0	1	0
mscS	0	0.000217833	-	0.000217833	-	0	1	0
rlmD	0	0.0002175	-	0.0002175	-	0	1	0
yqjC.yqjD.IGT	0	0.000216378	-	0.000216378	-	0	1	0
pal	0	0.00021618	-	-	0.00021618	0	0	1
dnaK	0	0.000216163	-	0.000216163	0.000130121	0	2	1
ydhF	0	0.000215624	-	-	0.000215624	0	0	1
ligB	0	0.000214939	-	-	0.000214939	0	0	1
kdsC	0	0.000214873	0.000214873	5.03007e-05	0.000192669	1	1	1
crcB.tatE.IGR	0	0.00021456	0.00021456	0.000152534	-	1	1	0
ybaB	0	0.00021439	-	-	0.00021439	0	0	1
minE	0	0.000213939	-	-	0.000213939	0	0	1
rbsK	0	0.000212991	-	0.000105819	0.000212991	0	1	1
ybaO	0	0.000212853	-	-	0.000212853	0	0	1
gutQ	0	0.000212314	-	-	0.000212314	0	0	1
pepP	0	0.000212063	-	0.000212063	-	0	1	0
ybhQ	0	0.000211083	-	0.000211083	0.000136105	0	1	1
ppc.5UTR	0	0.000210266	-	-	0.000210266	0	0	1
yhaO	0	0.000209738	-	-	0.000209738	0	0	1
lptF	0	0.000209554	0.000209554	8.43444e-05	0.000166306	1	1	1
glpE.5UTR	0	0.000209239	-	-	0.000209239	0	0	1
gltB.5UTR	0	0.000208878	-	-	0.000208878	0	0	1
gpmM.5UTR	0	0.000208786	-	-	0.000208786	0	0	1
yqiB.AS	0	0.000208086	-	-	0.000208086	0	0	1
yhaV	0	0.000207678	-	0.000207678	-	0	1	0
ebgR.5UTR	0	0.000207359	-	-	0.000207359	0	0	1
fruA	0	0.000206931	0.000206931	-	0.000136005	1	0	1
malS.bax.IGR	0	0.000206327	-	-	0.000206327	0	0	1
fadJ	0	0.000205489	-	-	0.000205489	0	0	1
cyoA.5UTR	0	0.000204861	-	0.000204861	-	0	1	0
wbbK	0	0.000203841	-	-	0.000203841	0	0	1
insH-3.lnt.IGR	0	0.000203261	-	0.000203261	-	0	1	0
potA.pepT.IGR	0	0.000202577	-	0.000202577	-	0	1	0
IS128.AS	0	0.000202554	-	-	0.000202554	0	0	1
arcZ.elbB.IGR	0	0.000202362	-	0.000202362	-	0	1	0
modE	0	0.000202355	-	-	0.000202355	0	0	1
ybiB	0	0.000202021	-	0.000202021	-	0	1	0
ydcU	0	0.000200899	-	0.000200899	-	0	1	0
dinD.5UTR	0	0.000200694	-	-	0.000200694	0	0	1
yrbG	0	0.000199618	0.000199618	-	9.35351e-05	1	0	1
mqo	0	0.000199156	0.000199156	-	0.000106328	1	0	1
yejE	0	0.000199128	-	-	0.000199128	0	0	1
mutS.5UTR	0	0.000199034	-	7.79287e-05	0.000199034	0	1	1
ytfB.5UTR	0	0.000198952	-	-	0.000198952	0	0	1
opgD.EST5UTR	0	0.000198856	0.000198856	0.000102176	0.000173738	1	1	1
nfrA	0	0.000198575	-	6.68783e-05	0.000198575	0	1	2
ybiT	0	0.000198429	-	-	0.000198429	0	0	1
ydhS.EST5UTR	0	0.000198273	-	0.000198273	-	0	1	0
argE.ppc.IGR	0	0.000197874	-	0.000197874	-	0	1	0
argQ.yqaB.IGR	0	0.000197837	0.000197837	-	9.83259e-05	1	0	1
rffC	0	0.000197682	-	0.000197682	-	0	1	0
hslR	0	0.000197251	-	0.00017265	0.000197251	0	1	1
lptD	0	0.000196958	-	0.000196958	-	0	1	0
secD	0	0.000196646	0.000191881	8.629e-05	0.000196646	1	1	1
betI	0	0.000196539	-	-	0.000196539	0	0	1
yhhH.yhhI.IGR	0	0.000196526	-	-	0.000196526	0	0	1
ycbL.aspC.IGR	0	0.000196323	-	-	0.000196323	0	0	1
mtgA	0	0.000195853	0.000195853	-	-	1	0	0
tmk	0	0.000195585	-	-	0.000195585	0	0	1
rcsC.rcsB.IGR	0	0.000195145	-	0.000195145	-	0	1	0
umpG	0	0.000195027	-	-	0.000195027	0	0	1
hdeD.5UTR	0	0.00019481	-	0.00019481	-	0	1	0
ygiW	0	0.000194788	-	0.000194788	-	0	1	0
dapB	0	0.000194447	-	0.000194447	-	0	1	0
mpl	0	0.000193664	-	-	0.000193664	0	0	1
yidC	0	0.000193577	-	0.000115978	0.000193577	0	1	1
yedI	0	0.000192732	-	0.000192732	-	0	1	0
cyoA	0	0.000192426	-	0.000192426	-	0	1	0
bax.AS	0	0.000191632	-	0.000191632	-	0	1	0
yhiJ.yhiI.IGR	0	0.000191626	-	0.000191626	-	0	1	0
rpmD	0	0.000191386	-	-	0.000191386	0	0	1
cbpM	0	0.000189998	-	0.000189998	-	0	1	0
ddlB	0	0.00018955	-	0.00018955	-	0	1	0
mraY	0	0.00018949	0.00018949	-	7.84729e-05	1	0	1
ldtD.ycbK.IGR	0	0.000188799	-	0.000188799	-	0	1	0
yfiE	0	0.000188627	-	0.000188627	-	0	1	0
fimA.fimE.IGR	0	0.000188464	-	0.000188464	-	0	1	0
astC	0	0.00018716	-	0.00018716	-	0	1	0
fliK	0	0.000186829	-	-	0.000186829	0	0	1
fbp.EST3UTR	0	0.000186392	-	0.000186392	0.000142378	0	1	1
fsaA.EST3UTR	0	0.000185947	0.000185947	-	-	1	0	0
yjeM	0	0.000185627	-	0.000185627	-	0	1	0
anmK	0	0.000183682	-	0.000183682	-	0	1	0
ydjF	0	0.000183538	-	0.000183538	-	0	1	0
ydbH	0	0.000182759	-	0.000182759	-	0	1	0
ccmF	0	0.000181962	-	0.000181962	-	0	1	0
evgA.5UTR	0	0.000181104	-	0.000181104	-	0	1	0
rcsA.5UTR	0	0.000180059	-	-	0.000180059	0	0	1
preT	0	0.000179505	-	0.000179505	-	0	1	0
metN	0	0.00017934	-	0.00017934	0.00014266	0	1	1
yqfA	0	0.000178992	-	0.000178992	-	0	1	0
dapA	0	0.0001782	-	0.0001782	-	0	1	0
recB	0	0.000178067	0.000178067	0.000101054	-	1	1	0
rpmE	0	0.000177455	-	-	0.000177455	0	0	1
valS	0	0.000176903	0.000176903	5.65261e-05	0.000113321	1	1	1
pspF.AS	0	0.000176792	-	0.000176792	-	0	1	0
yhhT	0	0.000176664	-	0.000176664	-	0	1	0
yhiD	0	0.000176343	-	0.000176343	-	0	1	0
dadA	0	0.00017562	-	0.00017562	-	0	1	0
tatE	0	0.000174731	-	0.000174731	-	0	1	0
argR.mdh.IGR	0	0.000174725	-	0.000174725	-	0	1	0
rho	0	0.000174605	-	0.000174605	-	0	1	0
prlC	0	0.000172566	-	0.000155951	0.000172566	0	1	1
fadD	0	0.000171489	-	0.000171489	-	0	1	0
ilvC.5UTR	0	0.000170821	-	-	0.000170821	0	0	1
pdxK	0	0.000170465	-	-	0.000170465	0	0	1
csiE	0	0.000170429	-	0.000170429	-	0	1	0
murG	0	0.000169737	0.000169737	8.36786e-05	0.000100965	1	1	1
ybiA	0	0.00016909	-	0.00016909	-	0	1	0
iscS.iscR.IGT	0	0.000167917	-	-	0.000167917	0	0	1
mglA	0	0.000167753	-	3.90299e-05	0.000167753	0	1	1
parC	0	0.000167641	-	-	0.000167641	0	0	1
fumB.dcuB.IGT	0	0.000166472	-	-	0.000166472	0	0	1
ubiJ	0	0.000165966	-	-	0.000165966	0	0	1
ymdF	0	0.000165672	-	0.000165672	-	0	1	0
bssS	0	0.000165266	-	-	0.000165266	0	0	1
yjfY	0	0.000164989	-	0.000164989	-	0	1	0
ybeD	0	0.000164314	-	9.42016e-05	0.000164314	0	1	1
hypB	0	0.000163831	-	-	0.000163831	0	0	1
flhE	0	0.00016372	-	-	0.00016372	0	0	1
rseA	0	0.000163144	-	-	0.000163144	0	0	1
leuS	0	0.000162689	-	0.000162689	-	0	2	0
ftsE	0	0.000162372	-	0.000162372	-	0	1	0
ampD	0	0.00016225	-	0.00016225	-	0	1	0
hsdS	0	0.000161744	-	9.84499e-05	0.000161744	0	1	1
dksA	0	0.000161409	-	-	0.000161409	0	0	1
actP	0	0.0001603	-	0.0001603	-	0	1	0
potE	0	0.000160209	-	0.000119649	0.000160209	0	1	1
btuE	0	0.000159701	-	0.000159701	-	0	1	0
nuoE	0	0.000159243	-	9.23741e-05	0.000159243	0	1	1
feoB	0	0.000157255	-	-	0.000157255	0	0	1
ydhL	0	0.000156642	-	0.000156642	0.000132779	0	1	1
gltK	0	0.000155177	-	0.000155177	-	0	1	0
sra.bdm.IGT	0	0.000154831	-	0.000154831	-	0	1	0
gadC.AS	0	0.000154432	-	0.000154432	0.000153885	0	1	1
ycjG	0	0.00015432	-	0.00015432	-	0	1	0
yfgD	0	0.000153507	-	7.38815e-05	0.000153507	0	1	1
ygfZ.AS	0	0.000153289	-	9.66959e-05	0.000153289	0	1	1
cobU	0	0.000153086	-	-	0.000153086	0	0	1
yhfA	0	0.000152992	-	-	0.000152992	0	0	1
crp.5UTR	0	0.000152	-	0.000152	-	0	1	0
mnmE	0	0.000151927	-	0.000151927	-	0	1	0
betT	0	0.000151856	-	0.000140136	0.000151856	0	1	1
yffS	0	0.000151813	-	0.000151813	-	0	2	0
damX.aroB.IGT	0	0.000151479	-	-	0.000151479	0	0	1
rhsC	0	0.000151066	-	-	0.000151066	0	0	1
ydbJ	0	0.000150233	-	0.000150233	-	0	1	0
malK.lamB.IGT	0	0.000149736	-	0.000149736	-	0	1	0
smtA	0	0.000149247	0.000149247	0.000108104	0.000127724	1	1	1
yjbR	0	0.000149166	-	0.000149166	-	0	1	0
ygfB	0	0.000149149	-	-	0.000149149	0	0	1
yebE	0	0.000148575	-	0.000148575	-	0	1	0
nagZ	0	0.000148326	-	0.000148326	-	0	1	0
dnaB	0	0.000148218	-	-	0.000148218	0	0	1
yicH	0	0.000147309	-	8.65692e-05	0.000147309	0	1	1
yecA	0	0.000146795	-	0.000146795	-	0	1	0
gsiB	0	0.000146528	-	0.000106151	0.000146528	0	1	1
abgB	0	0.000146004	-	-	0.000146004	0	0	1
slt.5UTR	0	0.000144709	-	0.000144709	-	0	1	0
alsE	0	0.000143808	-	0.000103365	0.000143808	0	1	1
aldA.5UTR	0	0.000142515	-	-	0.000142515	0	0	1
ybbB	0	0.000142346	-	-	0.000142346	0	0	1
lepB	0	0.000142102	-	0.000142102	-	0	1	0
preA	0	0.000141908	-	0.000141908	-	0	1	0
tktB	0	0.000141475	-	0.000141475	-	0	1	0
ydiU	0	0.000138534	-	-	0.000138534	0	0	1
malZ	0	0.000137993	-	-	0.000137993	0	0	1
yafT.EST5UTR	0	0.000137758	-	-	0.000137758	0	0	1
pgpC	0	0.0001377	-	0.0001377	-	0	1	0
ypfJ	0	0.000137318	-	0.000137318	-	0	1	0
yadH	0	0.000137224	-	0.000137224	-	0	1	0
yijD.AS	0	0.000137223	0.000137223	4.94786e-05	7.32882e-05	1	1	1
greA	0	0.00013699	-	0.00013699	-	0	1	0
ilvB	0	0.000136799	-	9.39444e-05	0.000136799	0	1	1
acpT	0	0.000136572	-	0.000136572	-	0	1	0
rng	0	0.000135914	-	0.000135914	-	0	1	0
yfcA.AS	0	0.000134266	-	-	0.000134266	0	0	1
trg	0	0.000133263	-	-	0.000133263	0	0	1
znuA	0	0.000132867	-	0.000132867	-	0	1	0
tpx.5UTR	0	0.000132536	-	-	0.000132536	0	0	1
glgA	0	0.000132418	-	-	0.000132418	0	0	1
lysC.5UTR	0	0.000132337	-	-	0.000132337	0	0	1
yhgE	0	0.000131675	-	0.000131675	-	0	1	0
waaZ.waaY.IGT	0	0.000131499	-	0.000131499	-	0	1	0
cspC	0	0.000131478	-	0.000131478	-	0	1	0
oxyR	0	0.00013051	-	0.00013051	-	0	1	0
mcbR.EST5UTR	0	0.000129936	-	0.000129936	-	0	1	0
yebO.yobF.IGR	0	0.000128862	-	-	0.000128862	0	0	1
cysQ	0	0.000128285	-	0.000128285	6.64495e-05	0	1	1
diaA	0	0.00012818	-	8.79452e-05	0.00012818	0	1	1
waaB	0	0.000126705	-	0.000126705	-	0	1	0
rfbD	0	0.000126688	-	0.000126688	-	0	1	0
ymfK	0	0.00012586	-	0.00012586	-	0	1	0
gabD	0	0.000125815	-	0.000125815	-	0	1	0
rssA.5UTR	0	0.000124565	-	0.000124565	-	0	1	0
glnP.glnH.IGT	0	0.00012456	-	0.00012456	-	0	1	0
envZ	0	0.000123595	-	-	0.000123595	0	0	1
menI	0	0.000123502	-	0.000109063	0.000123502	0	1	1
plsB	0	0.000122361	-	7.45941e-05	0.000122361	0	1	1
rpsP.5UTR	0	0.000122094	-	0.000122094	-	0	1	0
sdhB	0	0.000121776	-	-	0.000121776	0	0	1
dnaE	0	0.000120005	-	0.000120005	-	0	1	0
ndh.5UTR	0	0.000119531	-	-	0.000119531	0	0	1
mepM	0	0.000118758	-	-	0.000118758	0	0	1
rcdA	0	0.000118197	-	0.000118197	-	0	1	0
speB.loiP.IGR	0	0.000117946	-	6.66651e-05	0.000117946	0	1	1
lysP	0	0.000116208	-	8.32468e-05	0.000116208	0	1	1
acpH	0	0.000115881	-	0.000115881	-	0	1	0
yfjU.yfjT.IGR	0	0.000114991	-	0.000114991	-	0	1	0
dadX	0	0.000114099	-	0.000114099	-	0	1	0
tamB	0	0.000113509	-	0.000113509	-	0	1	0
yncD	0	0.000113399	-	0.000113399	-	0	1	0
sppA	0	0.000113035	-	7.69448e-05	0.000113035	0	1	1
uspG.5UTR	0	0.00011265	-	0.00011265	-	0	1	0
yeaG	0	0.000112296	-	0.000112296	-	0	1	0
flhE.yecT.IGR	0	0.000112051	-	-	0.000112051	0	0	1
putA	0	0.000111893	-	0.000111893	-	0	1	0
fbp	0	0.000111488	-	0.000111488	-	0	1	0
xanQ	0	0.000111393	-	0.000111393	-	0	1	0
lspA	0	0.000111082	-	-	0.000111082	0	0	1
arsB	0	0.000111037	-	0.000111037	-	0	1	0
spoT	0	0.000110942	-	-	0.000110942	0	0	1
yeaE	0	0.000110598	-	0.000110598	-	0	1	0
pka	0	0.00010994	-	0.00010994	-	0	1	0
yigZ	0	0.000109664	-	-	0.000109664	0	0	1
pepB	0	0.000108262	-	0.000108262	-	0	1	0
rhaD.rhaA.IGT_AS	0	0.000108189	-	0.000108189	-	0	1	0
pykA.5UTR	0	0.000107939	-	-	0.000107939	0	0	1
purT	0	0.000107235	-	0.000107235	8.57499e-05	0	1	1
rcnR	0	0.000106743	-	0.000106743	-	0	1	0
trpB	0	0.00010635	-	0.00010635	-	0	1	0
yiaJ	0	0.00010374	-	0.00010374	-	0	1	0
mhpT	0	0.000103645	-	0.000103645	-	0	1	0
uspB.5UTR	0	0.000101413	-	0.000101413	8.37602e-05	0	1	1
yciO.yciQ.IGT	0	0.000101137	-	0.000101137	-	0	1	0
rpoN	0	0.000101124	-	7.00891e-05	0.000101124	0	1	1
aidB.yjfC.IGR	0	0.000100891	-	-	0.000100891	0	0	1
exuT	0	0.000100826	0.000100826	-	-	1	0	0
mrr	0	0.000100478	-	0.000100478	-	0	1	0
tag	0	0.000100027	-	-	0.000100027	0	0	1
ychJ.5UTR	0	9.99028e-05	-	-	9.99028e-05	0	0	1
slp.dctR.IGT	0	9.94859e-05	-	9.94859e-05	-	0	1	0
yafU.yafV.IGR	0	9.92516e-05	-	9.92516e-05	-	0	1	0
yfeS	0	9.82807e-05	-	9.82807e-05	-	0	1	0
dtpB.uspA.IGR	0	9.82029e-05	-	9.82029e-05	-	0	1	0
yebE.yebF.IGR	0	9.80701e-05	-	9.80701e-05	-	0	1	0
ycgI	0	9.64261e-05	-	9.64261e-05	-	0	1	0
prlC.5UTR	0	9.62087e-05	-	9.62087e-05	-	0	1	0
ynfC	0	9.44846e-05	-	4.564e-05	9.44846e-05	0	1	1
dppF	0	9.39628e-05	-	9.39628e-05	-	0	1	0
rssB	0	9.35214e-05	-	9.35214e-05	-	0	1	0
yqeB.yqeA.IGR	0	9.27979e-05	-	9.27979e-05	-	0	1	0
ybdK	0	9.24417e-05	-	9.24417e-05	-	0	1	0
lepA	0	9.23442e-05	-	9.23442e-05	-	0	1	0
ivy	0	9.23163e-05	-	9.23163e-05	-	0	1	0
djlA	0	9.22239e-05	-	9.22239e-05	-	0	1	0
lacZ	0	9.12148e-05	-	-	9.12148e-05	0	0	1
osmE.5UTR	0	9.09372e-05	-	9.09372e-05	-	0	1	0
ylaB	0	9.05837e-05	-	9.05837e-05	-	0	1	0
fusA	0	8.96968e-05	-	6.21669e-05	8.96968e-05	0	1	1
ydgD	0	8.94119e-05	-	8.94119e-05	-	0	1	0
bioD.uvrB.IGR	0	8.87338e-05	-	8.87338e-05	-	0	1	0
ygfF	0	8.81501e-05	-	8.81501e-05	-	0	1	0
cmk	0	8.80921e-05	-	-	8.80921e-05	0	0	1
lacA.lacY.IGT_AS	0	8.63352e-05	-	8.63352e-05	-	0	1	0
puuR	0	8.54604e-05	-	8.54604e-05	-	0	1	0
ratA	0	8.32237e-05	-	8.32237e-05	-	0	1	0
sugE.5UTR	0	8.24457e-05	-	8.24457e-05	-	0	1	0
zupT.ribB.IGR	0	8.2205e-05	-	8.2205e-05	-	0	1	0
C0719.AS	0	8.21318e-05	-	8.21318e-05	-	0	1	0
cspD.clpS.IGR	0	8.14551e-05	-	8.14551e-05	-	0	1	0
thrC	0	8.13156e-05	-	8.13156e-05	-	0	1	0
ybaL	0	8.01213e-05	-	8.01213e-05	-	0	1	0
rspA.AS	0	7.96886e-05	-	7.96886e-05	-	0	1	0
ndh	0	7.78579e-05	-	7.78579e-05	-	0	1	0
tas	0	7.72407e-05	-	7.72407e-05	-	0	1	0
atpC	0	7.62693e-05	-	7.62693e-05	-	0	1	0
gcvP	0	7.62534e-05	-	7.62534e-05	-	0	1	0
folP	0	7.55714e-05	-	7.55714e-05	-	0	1	0
ydhQ.5UTR	0	7.53365e-05	-	7.53365e-05	-	0	1	0
gabT.gabP.IGT	0	7.51385e-05	-	7.51385e-05	-	0	1	0
gltS	0	7.35854e-05	-	7.35854e-05	-	0	1	0
eda	0	7.14169e-05	-	7.14169e-05	-	0	1	0
maeB	0	6.99913e-05	-	6.99913e-05	-	0	1	0
bamB	0	6.94328e-05	-	6.94328e-05	-	0	1	0
adrA	0	6.91537e-05	-	6.91537e-05	-	0	1	0
ytfP	0	6.83277e-05	-	6.83277e-05	-	0	1	0
rdgC	0	6.65879e-05	-	6.65879e-05	-	0	1	0
asmA	0	6.53326e-05	-	6.53326e-05	-	0	1	0
tus	0	6.49729e-05	-	6.49729e-05	-	0	1	0
mutS	0	6.42965e-05	-	6.42965e-05	-	0	1	0
msbA	0	6.41727e-05	-	6.41727e-05	-	0	1	0
xylF	0	6.3922e-05	-	6.3922e-05	-	0	1	0
yfeC.5UTR	0	6.32147e-05	-	6.32147e-05	-	0	1	0
yaaX	0	6.29191e-05	-	6.29191e-05	-	0	1	0
ybaM.mscK.IGR	0	6.26198e-05	-	6.26198e-05	-	0	1	0
yafZ.ykfA.IGT_AS	0	6.25353e-05	-	6.25353e-05	-	0	1	0
yphC	0	6.24082e-05	-	6.24082e-05	-	0	1	0
dusC	0	6.22099e-05	-	6.22099e-05	-	0	1	0
artM	0	6.16701e-05	-	6.16701e-05	-	0	1	0
yecE.AS	0	6.0613e-05	-	6.0613e-05	-	0	1	0
gshA	0	5.87436e-05	-	5.87436e-05	-	0	1	0
obgE	0	5.85892e-05	-	5.85892e-05	-	0	1	0
selD	0	5.8579e-05	-	5.8579e-05	-	0	1	0
yghJ.EST3UTR	0	5.80422e-05	-	5.80422e-05	-	0	1	0
clpX	0	5.72874e-05	-	5.72874e-05	-	0	1	0
rseX.hchA.IGR	0	5.69872e-05	-	5.69872e-05	-	0	1	0
feaB	0	5.6814e-05	-	5.6814e-05	-	0	1	0
dnaT	0	5.63976e-05	-	5.63976e-05	-	0	1	0
dppA.proK.IGR	0	5.5839e-05	-	5.5839e-05	-	0	1	0
ydcV	0	5.56038e-05	-	5.56038e-05	-	0	1	0
ydeK	0	5.54131e-05	-	5.54131e-05	-	0	1	0
degQ	0	5.52986e-05	-	5.52986e-05	-	0	1	0
phoA	0	5.5251e-05	-	5.5251e-05	-	0	1	0
ynfE	0	5.47367e-05	-	5.47367e-05	-	0	1	0
yegE.EST3UTR	0	5.34989e-05	-	5.34989e-05	-	0	1	0
yajL	0	5.29674e-05	-	5.29674e-05	-	0	1	0
yhcF	0	5.21406e-05	-	5.21406e-05	-	0	1	0
hisM.AS	0	5.21263e-05	-	5.21263e-05	-	0	1	0
ypjA	0	5.21101e-05	-	5.21101e-05	-	0	1	0
ygfT	0	5.20046e-05	-	5.20046e-05	-	0	1	0
ptrB	0	4.96752e-05	-	4.96752e-05	-	0	1	0
rcsC	0	4.94377e-05	-	4.94377e-05	-	0	1	0
yphB	0	4.91081e-05	-	4.91081e-05	-	0	1	0
ycgV	0	4.90497e-05	-	4.90497e-05	-	0	1	0
mutL	0	4.89283e-05	-	4.89283e-05	-	0	1	0
relB	0	4.85511e-05	-	4.85511e-05	-	0	1	0
yfdI.yfdK.IGR	0	4.5753e-05	-	4.5753e-05	-	0	1	0
mokB	0	4.29068e-05	-	4.29068e-05	-	0	1	0
yoaJ	0	4.20867e-05	-	4.20867e-05	-	0	1	0
chaB	0	4.13853e-05	-	4.13853e-05	-	0	1	0
rpoB	0	3.8114e-05	-	3.8114e-05	-	0	1	0
yhjJ.dctA.IGR	0	3.64104e-05	-	3.64104e-05	-	0	1	0
yahH.yahG.IGR	0	3.5975e-05	-	3.5975e-05	-	0	1	0
ybcW.AS	0	2.97203e-05	-	2.97203e-05	-	0	1	0
