# Supplementary material for: Prediction of Novel Bacterial Small RNAs From RIL-Seq RNA–RNA Interaction Data
Source: Front Microbiol. 2021 May 21;12:635070. doi: 10.3389/fmicb.2021.635070 (PMC8175672; doi:10.3389/fmicb.2021.635070)
Supplement: Supplementary file 2 [file Table_2.xlsx]

## Sheet: Legend
Supplementary Table 2 - Features considered for the predictive model
Table	Table Description	Field Name	Field Description
Features	List of features considered in this study	Name	Feature's name
		Used in model	Whether the feature was used in the final model
		Discard reason	For discarded features only. The rational for discarding the feature
		Description	Detailed Explanation of the feature computation
		Notes	Additional information on the feature's computation and rational
Exponential phase / Stationary Phase / Iron Limitation	Results of two-tailed Mann-Whitney U test comparing the features of sRNAs and "other RNAs"	Name	The feature name as described in the feature table
		pval	The p value of the two-tailed Mann-Whitney U test before Bonferroni correction
		padj	The p value of the two-tailed Mann-Whitney U test after Bonferroni correction
		Is significant	True if padj ≤ 0.05 otherwise False
Notes:
Features marked in green were used in the final model

## Sheet: Features
Name	Used in model	Discard reason	Description	Notes
Max U-tract length	Yes		For each RNA we assigned the length of the longest U-tract that could be identified in a region spanning 50 nucleotides around the segments of this RNA in the chimeric fragments of the RIL-seq data
Median U-tract length	No	Correlation with other features	For each RNA we assigned the median length of the U-tract we identified in a region spanning 50 nucleotides around the segments of this RNA in the chimeric fragments of the RIL-seq data
Mean U-tract length	No	Correlation with other features	For each RNA we assigned the mean length of the U-tract we identified in a region spanning 50 nucleotides around the segments of this RNA in the chimeric fragments of the RIL-seq data
Total # of interactions (log10)	No	Correlation with other features	Number of interactions the RNA was involved in, as shown in RIL-seq data
# of unique interactions (log10)	Yes		Number of unique interactions the RNA was involved in, as shown in RIL-seq data. We denote the value of this feature by ‘k’. The number was normalized by dividing the total number of significant interactions in the library. Finally, the log10 of the normalized value was used	A transcript may interact with another transcript in multiple regions or with alternative position in the chimera
FIC score (based on interaction data)	No	Did not pass the statistical test	First in Chimera Score (FIC): We define this score as L - (1/k), where ‘L’ is the fraction of interactions in which the RNA was in the 1st position in the chimera and ‘k’ is the number of unique interactions	Intuitively, for RNAs with many interactions the score is approximately L, while the score of RNAs with a small number of interactions is penalized to prevent high FIC scores that are based on one or only a few interactions
SIC score (based on interactions data)	No	Correlation with other features	Second in Chimera Score (SIC): We define this score as L - (1/k), where ‘L’ is the fraction of interactions in which the RNA was in the 2nd position in the chimera and ‘k’ is the number of unique interactions	Intuitively, for RNAs with many interactions the score is approximately L, while the score of RNAs with a small number of interactions is penalized to prevent high SIC scores that are based on one or only a few interactions
Total # of chimeric reads (log10)	Yes		The total number of chimeric fragments that included the RNA. The number was normalized by dividing the total number of chimeric fragments in significant chimeras. Finally, the log10 of the normalized value was used
Median # of chimeric fragments (log10)	No	Did not pass the statistical test	For each RNA we assigned its interaction median number of chimeric fragments
Mean # of chimeric fragments (log10)	No	Correlation with other features	For each RNA we assigned its interaction mean number of chimeric fragments
Mean # of chimeric fragments as RNA1	No	Did not pass the statistical test	For each RNA we assigned its interaction mean number of chimeric fragments in which the RNA was 1st in the chimera
Mean # of chimeric fragments as RNA2	No	Correlation with other features	For each RNA we assigned its interaction mean number of chimeric fragments in which the RNA was 2nd in the chimera
FIC score (chimeric fragments data)	No	Did not pass the statistical test	First In Chimera Score (FIC): We define this score as S - (1/k), where ‘S’ is the fraction of chimeric fragments in which the RNA was in the 1st position in the chimera and ‘k’ is the number of unique interactions	Intuitively, for RNAs with many interactions the score is approximately S, while the score of RNAs with a small number of interactions is penalized to prevent high FIC scores that are based on one or only a few interactions
SIC score (chimeric fragments data)	Yes		Second In Chimera Score (SIC): We define this score as S - (1/k), where ‘S’ is the fraction of chimeric fragments in which the RNA was in the 2nd position in the chimera and ‘k’ is the number of unique interactions	Intuitively, for RNAs with many interactions the score is approximately S, while the score of RNAs with a small number of interactions is penalized to prevent high SIC scores that are based on one or only a few interactions
Median FIC score of interactors (chimeric fragments data)	No	Did not pass the statistical test	Each interactor has a FIC score, as defined above. We take the median of these values across all interactors of the RNA
Median SIC score of interactors (chimeric fragments data)	Yes		Each interactor has a SIC score, as defined above. We take the median of these values across all interactors of the RNA
Median # of interactions of interactors (log10)	Yes		Each interactor of the RNA may have additional interactions. We take the median of "# of unique interactions" across all interactors of the RNA
Total Unique Interactions Ratio	No	Correlation with other features	The division of "# of unique interactions" by "Median # of unique interactions of interactors"	RNA may be regulated by multiple sRNAs thus having high number of interactions. This feature is intended to capture its number of interactions relative to its interactors

## Sheet: Exponential phase
Name	pval	padj	Is significant
Max U-tract length	1.03662e-11	1.86592e-10	TRUE
Median U-tract length	4.00638e-12	7.21148e-11	TRUE
Mean U-tract length	3.47484e-11	6.25471e-10	TRUE
Total # of interactions (log10)	5.78535e-17	1.04136e-15	TRUE
# of unique interactions (log10)	1.43891e-18	2.59004e-17	TRUE
FIC score (based on interaction data)	0.0309387	0.556897	FALSE
SIC score (based on interaction data)	3.17573e-17	5.71632e-16	TRUE
Total # of chimeric reads (log10)	8.69998e-12	1.566e-10	TRUE
Median # of chimeric reads (log10)	0.307513	1	FALSE
Mean # of chimeric reads (log10)	3.18909e-05	0.000574035	TRUE
Mean # of chimeric reads as RNA1	0.656471	1	FALSE
Mean # of chimeric reads as RNA2	7.35326e-15	1.32359e-13	TRUE
FIC score (chimeric fragments data)	0.270687	1	FALSE
SIC score (chimeric fragments data)	2.60515e-17	4.68926e-16	TRUE
Median FIC score of interactors (chimeric fragments data)	0.607089	1	FALSE
Median SIC score of interactors (chimeric fragments data)	2.60104e-15	4.68187e-14	TRUE
Median # of interactions of interactors (log10)	5.18813e-14	9.33863e-13	TRUE
Total Unique Interactions Ratio	2.89904e-16	5.21827e-15	TRUE

## Sheet: Stationary phase
Name	pval	padj	Is significant
Max U-tract length	7.46686e-14	1.34404e-12	TRUE
Median U-tract length	1.66176e-13	2.99117e-12	TRUE
Mean U-tract length	1.42086e-12	2.55754e-11	TRUE
Total # of interactions (log10)	7.74834e-22	1.3947e-20	TRUE
# of unique interactions (log10)	2.19398e-23	3.94917e-22	TRUE
FIC score (based on interaction data)	0.277996	1	FALSE
SIC score (based on interaction data)	6.54497e-24	1.17809e-22	TRUE
Total # of chimeric reads (log10)	6.19526e-13	1.11515e-11	TRUE
Median # of chimeric reads (log10)	0.575239	1	FALSE
Mean # of chimeric reads (log10)	3.05509e-06	5.49916e-05	TRUE
Mean # of chimeric reads as RNA1	0.762079	1	FALSE
Mean # of chimeric reads as RNA2	5.50156e-27	9.90281e-26	TRUE
FIC score (chimeric fragments data)	0.300207	1	FALSE
SIC score (chimeric fragments data)	4.90746e-24	8.83344e-23	TRUE
Median FIC score of interactors (chimeric fragments data)	0.0430178	0.77432	FALSE
Median SIC score of interactors (chimeric fragments data)	1.57076e-18	2.82737e-17	TRUE
Median # of interactions of interactors (log10)	2.66565e-18	4.79816e-17	TRUE
Total Unique Interactions Ratio	3.56128e-19	6.41031e-18	TRUE

## Sheet: Iron limitation
Name	pval	padj	Is significant
Max U-tract length	3.1809e-13	5.72561e-12	TRUE
Median U-tract length	1.34153e-13	2.41475e-12	TRUE
Mean U-tract length	4.36319e-13	7.85375e-12	TRUE
Total # of interactions (log10)	1.12853e-18	2.03136e-17	TRUE
# of unique interactions (log10)	2.52645e-21	4.54762e-20	TRUE
FIC score (based on interaction data)	0.209815	1	FALSE
SIC score (based on interaction data)	1.77768e-20	3.19983e-19	TRUE
Total # of chimeric reads (log10)	3.23473e-12	5.82252e-11	TRUE
Median # of chimeric reads (log10)	0.542532	1	FALSE
Mean # of chimeric reads (log10)	2.1029e-05	0.000378523	TRUE
Mean # of chimeric reads as RNA1	0.439632	1	FALSE
Mean # of chimeric reads as RNA2	3.6758e-16	6.61644e-15	TRUE
FIC score (chimeric fragments data)	0.258763	1	FALSE
SIC score (chimeric fragments data)	1.39808e-20	2.51654e-19	TRUE
Median FIC score of interactors (chimeric fragments data)	0.385018	1	FALSE
Median SIC score of interactors (chimeric fragments data)	4.10662e-18	7.39191e-17	TRUE
Median # of interactions of interactors (log10)	1.9866e-17	3.57587e-16	TRUE
Total Unique Interactions Ratio	6.91918e-19	1.24545e-17	TRUE
