# Supplementary material for: Prediction of Novel Bacterial Small RNAs From RIL-Seq RNA–RNA Interaction Data
Source: Front Microbiol. 2021 May 21;12:635070. doi: 10.3389/fmicb.2021.635070 (PMC8175672; doi:10.3389/fmicb.2021.635070)
Supplement: Supplementary file 3 [file Table_3.xlsx]

## Sheet: Sheet1
Supplementary Table 3. Oligonucleotides used in the northern blots carried out in the study
Name	Sequence
AceK-int probe 1	ATAACCGACAGTACACGGAG
AceK-int probe 2	AGTAAGCGAGCGGTGGTCAA
AllZ probe 1	GGCAACAACACTACCGACAT
AllZ probe 2	ATGCGACAGACATTATGGATGTGC
BhsB probe	TCAGCAGTAGCAGGCATTAATGAGGG
fadZ probe	GACAGGCGGGAAGAACGGCAACT
glpX 3' UTR probe 1	GGACTGGAAGGCTCAATCGATC
glpX 3' UTR probe 2	GGGTCTTTGCGATCCAGATAGTG
KilS probe 1	GCGGACATCAGCCGAACTTCAAG
KilS probe 2	AGGACTACACACAGCAATGTCGTTATTTAC
MalH probe	CGTAAGTTGAGGGTGCAGCGGCAT
RbsZ probe	GTCACCATCAGGTCATACAACCTG
XylZ probe	CAGTTGTTCCTGGCGACCACTCTGATG
ZbiJ probe	CAAGGGTAACATAGGATCAATGAGGGTTAGAG
ykgH 3' UTR probe 1	CTGAAAACGGGTTCCCTTCCCGGTCATTGT
ykgH 3' UTR probe 2	CATCCATTCCTGAAAACGGGTTCC
5S rRNA	GAGACCCCACACTACCATC
