# Supplementary material for: Prediction of Novel Bacterial Small RNAs From RIL-Seq RNA–RNA Interaction Data
Source: Front Microbiol. 2021 May 21;12:635070. doi: 10.3389/fmicb.2021.635070 (PMC8175672; doi:10.3389/fmicb.2021.635070)
Supplement: Supplementary file 4 [file Table_4.xlsx]

## Sheet: Sheet1
Supplementary Table 4: Weights of the logistic regression modelsa
Data set	Total number of chimeric fragments	Number of unique interactions	SIC score	U-tract length	Median number of interactions of interactors	Median SIC score of interactors	Intercept
Exponential phase	1.02667	0.440051	0.823603	0.425779	-1.01316	-0.872039	-3.62891
Stationary phase	0.956006	0.354186	0.683109	0.584156	-1.34512	-0.955226	-5.83666
Exponential phase under iron limitation	0.876289	0.43212	0.932167	0.43845	-1.1823	-0.869423	-4.66313
aThe table shows the mean intercept and weights of the 10,000 logistic regression iterations for each data set.
