# Supplementary material for: Prediction of Novel Bacterial Small RNAs From RIL-Seq RNA–RNA Interaction Data
Source: Front Microbiol. 2021 May 21;12:635070. doi: 10.3389/fmicb.2021.635070 (PMC8175672; doi:10.3389/fmicb.2021.635070)
Supplement: Supplementary file 5 [file Table_5.xlsx]

## Sheet: Legend
Supplementary Table 5 - Target hubs and sRNA sponges
Table	Field Name	Description
Target-hubs	Target hub name	Target hub was defined as a RNA interactincg in at least one condition with at least four different RNAs defined as sRNA in Melamed et al, 2016. The RNA name is according to Melamed et al, 2016
	sRNA score	The sRNA score by the predictive model. The value is presented for each of the three studied growth condition/ phases and the maximal value of the three conditions is presented in the Max sRNA score column
	# of unique interactionsa	The number of unique interactions the RNA was involved in, as shown in RIL-seq data for each condition
	# of sRNA interactionsa	The number of sRNAs interacting with the target hub, as shown in RIL-seq data for each condition
Sponges	Reported sponge name	Reported sponges and their targets were based on the review of Denham, 2020 and on the paper of Adams et al, 2021
	Name	The reported name in Melamed et al, 2016
	sRNA score	As in "Target-hubs" table
	# of unique interactions	As in "Target-hubs" table
	# of sRNA interactions	As in "Target-hubs" table
	sRNA # of chimeric fragments	The number of chimeric fragments the sponge had in each sRNA interaction, as shown in RIL-seq data for each condition. Values are repoted as a comma separated list of the sRNA name with its respective number of chimeric fragments in parenthesis. sRNAs colored in gray signifies the sRNA is not the reported sponge target (see "Reported sponge target" column)
	Reported sponge target	Target of the sponge as reported in the respective reference
	Reference	Reference of the sponges and their target were based on the review of Denhum, 2020 and on the paper of Adams et el, 2021, which was not yet published at the time of the Denhum review
Notes:
aCells colored greed signifies the transcript was considered a "target-hub" in the respective growth condition
The sRNA score, the color code, the total number of uniuqe interactions, and the RNA names are taken from the Summary sheet of Supplementary Table 1
References:
Melamed, S. et al. (2016). Mol Cell 63, 884-897.
Denham EL. (2020). Biochim Biophys Acta Gene Regul Mech. 1863:194565.
Adams PP et al. (2021) Elife. 10:e62438.

## Sheet: Target-hubs
Target hub name	sRNA score				Exponential phase		Stationary phase		Exponential phase under iron limitation
	Max sRNA score	Exponential phase	Stationary phase	Exponential phase under iron limitation	# of unique interactions	# of sRNA interactions	# of unique interactions	# of sRNA interactions	# of unique interactions	# of sRNA interactions
ompF	0.28423	0.28423	0.00653892	0.166922	15	5	7	5	15	6
lpp	0.140604	0.0132499	0.088918	0.140604	4	2	7	3	9	4
ompC	0.0603977	0.00942901	0.00523892	0.0603977	4	2	9	4	9	4
fliC	0.0570522	0.0570522	0.00806686	0.0430703	10	2	4	2	17	5
nlpD	0.0302261	0.0302261	0.026491	0.0299897	7	4	9	5	10	5
flxA	0.0243872	0.0243872	-	0.00874783	3	3	0	0	4	4
csgD.5UTR	0.0238427	0.00254411	0.0238427	0.00420449	2	2	4	4	3	3
oppA	0.013419	0.013419	0.00240701	0.00900946	3	2	6	4	5	2
glpF	0.0123713	0.00782449	0.0123713	0.00504468	2	1	5	4	2	1
yjiH	0.011213	-	0.011213	-	0	0	5	4	0	0
glpT	0.00970881	0.00970881	0.00300899	0.00317298	4	2	6	4	4	2
cstA.5UTR	0.00919619	0.00101935	0.00919619	0.00267803	2	2	4	4	2	2
fiu.5UTR	0.00904312	-	-	0.00904312	0	0	0	0	5	4
yddB	0.0069274	-	-	0.0069274	0	0	0	0	5	4
htrL	0.00444278	0.00107987	0.00444278	0.00410094	2	1	4	4	4	3
ompA	0.00438912	0.00424332	0.00383367	0.00438912	3	1	6	4	4	2
ompT	0.00382142	0.00230707	0.000425189	0.00382142	3	3	2	2	8	5
malE	0.00273604	0.000965609	7.77128e-05	0.00273604	1	0	1	1	6	5

## Sheet: Sponges
Reported sponge name	Name	sRNA score				Exponential phase			Stationary phase			Exponential phase under iron limitation			Reported sponge target	Reference
		Max sRNA score	Exponential phase	Stationary phase	Exponential phase under iron limitation	# of unique interactions	# of sRNA interactions	sRNA # of chimeric fragments	# of unique interactions	# of sRNA interactions	sRNA # of chimeric fragments	# of unique interactions	# of sRNA interactions	sRNA # of chimeric fragments
ArcZ	arcZ	0.91874	0.881446	0.91874	0.889777	96	0		282	1	cyaR (7157)	204	0		CyaR	Table 1 in Denhum, 2020
SroC	sroC	0.505533	0.00440197	0.505533	0.00250513	1	0		4	1	gcvB (67138)	1	0		GcvB	Table 1 in Denhum, 2020
ChiZ	chiP.5UTR	0.37561	0.37561	0.00736921	0.0279115	1	1	chiX (47374)	1	1	chiX (1658)	2	2	ryhB (1215), chiX (88344)	ChiX	Adams et al, 2021
3’ETSleuZ	leuZ.yecA.IGR	0.24574	0.172521	0.0401623	0.24574	5	2	dsrA (24), ryhB (26)	2	1	rybB (22)	5	2	dsrA (28), ryhB (5525)	RyhB, RybB	Table 1 in Denhum, 2020
RbsZ	rbsB.rbsK.IGT	0.10513	0.0910634	0.0347028	0.10513	3	1	rybB (186)	3	1	rybB (574)	3	1	rybB (212)	RybB	Table 1 in Denhum, 2020
IspZ	ispU.5UTR	0.023421	0.00400651	-	0.023421	1	1	oxyS (17)	0	0		1	0		OxyS	Adams et al, 2021
ChbBC	chbC.chbB.IGT	0.00409041	-	0.00148504	0.00409041	0	0		1	1	chiX (140)	1	1	chiX (1437)	ChiX	Table 1 in Denhum, 2020
PspH	pspG.qor.IGR	0.00307895	0.00307895	0.00206209	0.00148854	1	1	spf (286)	1	1	spf (31)	1	1	spf (63)	Spf (Spot 42)	Table 1 in Denhum, 2020
ftsO	ftsI	0.0175701	0.0133116	0.00680243	0.0175701	1	1	rybB (96)	1	1	rybB (342)	1	1	rybB (367)	rybB, cpxQ	Adams et al, 2021
