# Supplementary material for: Prediction of Novel Bacterial Small RNAs From RIL-Seq RNA–RNA Interaction Data
Source: Front Microbiol. 2021 May 21;12:635070. doi: 10.3389/fmicb.2021.635070 (PMC8175672; doi:10.3389/fmicb.2021.635070)
Supplement: Supplementary file 6 [file Table_6.xlsx]

## Sheet: Legend
Supplementary Table 6 - List of transcription start sites and RNase E cleavage sites in the vicinity of recently discovered and novel sRNAs
Column	Description
Name	The annotation of the RNA in the RIL-seq data
New name	The name of the sRNA
Genomic region	The genomic region where the sRNA is located
Strand	The strand of the RNA
Start	The 5' end of the sRNA, as listed in Table 2 in the main texta
End	The 3' end of the sRNA, as listed in Table 2 in the main text
Has RNase E cleavage (Clarke et al 2014)b	Presence (1) or absence (0) of a RNase E cleavage site in the sRNA region, according to the data of Clarke et al., 2014
Has TSS (Thomason et al 2015)b	Presence (1) or absence (0) of a TSS site in the sRNA region, according to the data of Thomason et al., 2014
Has TSS (Ju et al 2019)b	Presence (1) or absence (0) of a TSS site in the sRNA region, according to the data of Ju et al., 2019
RNase E cleavage positions (Clarke et al 2014)	List of RNase E cleavage sites reported in Clarke et al., 2014, which are nearby the sRNAs. We searched for cleavage sites located between the determined 3’ end and up to 50 nucleotides upstream the 5’ end. Positions upstream and downstream the 5' end are colored green and red, respectively.
TSS positions (Thomason et al 2015)	List of TSS positions reported in Thomason et al 2015, which are nearby the sRNA.We searched for TSSs located between the determined 3’ end and up to 50 nucleotides upstream the 5’ end. Positions upstream and downstream the 5' end are colored green and red, respectively.
TSS positions (Ju et al 2019)	List of TSS positions reported in Ju et al 2019, which are nearby the sRNA. We searched for TSSs located between the determined 3’ end and up to 50 nucleotides upstream the 5’ end. Positions upstream and downstream the 5' end are colored green and red, respectively.
sRNA score	The probability predicted by the logistic regression model for each data set
Notes:
aFor FadZ the 5’ end position was estimated based on the size of the band observed in the Hfq-dependent northern blot (see Materials and Methods).
bThe analysis was conducted on regions spanning the start and end positions, with a 50-nt padding upstream.
TSS: Transcription start site
Some of the sRNAs may appear more than once when there are multiple 5' end positions.
References:
Clarke, JE et al. (2014). Nucleic Acids Res 42, 11733-11751.
Ju, X et al. (2019). Nature Microbiology 4, 1907-1918.
Thomason, MK et al. (2015). J Bacteriol 197, 18-28.

## Sheet: adjacent TSS and RNase E
Name	New Name	Genomic region	Strand	Start	End	Has RNase E cleavage (Clarke 2014)	Has TSS (Thomason et al 2014)	Has TSS (Ju et al 2019)	RNase E cleavages (Clarke 2014)		TSS positions (Thomason et al 2014)		TSS positions (Ju et al 2019)		sRNA score
									Upstream	Downstream	Upstream	Downstream	Upstream	Downstream	Exponential phase	Stationary phase	Exponential phase under iron limitation
flgL.EST3UTR	FlgO	3'UTR	+	1140986	1141063	1	0	0		1141021					0.0732312	0.0866154	0.152221
fliC.fliA.IGR	FliX	3'UTR	-	2002106	2001912	1	0	0		2001954, 2001956, 2001957, 2001960, 2002036, 2002098					0.858571	0.272492	0.671522
gadE.mdtE.IGT	GadF	3'UTR	+	3658992	3659082	1	0	0	3658949, 3658966, 3658989, 3658990, 3658991, 3658992	3658993, 3658994, 3658995, 3658996, 3659003, 3659004, 3659005, 3659006, 3659007, 3659010, 3659011, 3659012, 3659013, 3659014, 3659020, 3659021, 3659025					-	0.683821	-
malG.3UTR	MalH	3'UTR	-	4242629	4242531	0	0	0							0.416319	0.467855	0.595865
malG.3UTR	MalH	3'UTR	-	4242633	4242531	0	0	0							0.416319	0.467855	0.595865
motA.5UTR	MotR	5'UTR	-	1977300	1977208	1	1	0		1977264			1977300		0.56206	0.158048	0.443509
narK.narG.IGR	Nar-L	3'UTR	+	1279286	1279520	1	1	0		1279332, 1279333, 1279334, 1279335, 1279485				1279291	0.376297	-	0.379583
narK.narG.IGR	Nar-S	3'UTR	+	1279337	1279520	1	1	0	1279332, 1279333, 1279334, 1279335	1279485			1279291		0.376297	-	0.379583
pspG.qor.IGR	PspH	3'UTR	+	4263139	4263249	0	1	1				4263164	4263107, 4263139	4263166	0.00307895	0.00206209	0.00148854
raiA	RaiZ	3'UTR	+	2737381	2737542	1	0	0		2737477					0.337218	0.481845	0.296424
raiA	RaiZ-S	3'UTR	+	2737417	2737542	1	0	0		2737477					0.337218	0.481845	0.296424
rbsB.rbsK.IGT	RbsZ	Intergenic in operon	+	3937045	3937278	1	1	1	3937007	3937152, 3937165, 3937166, 3937218, 3937222, 3937226, 3937227, 3937228, 3937229, 3937230, 3937231, 3937232	3937044	3937237	3937045		0.0910634	0.0347028	0.10513
sucD.EST3UTR	SdhX (RybD)	3'UTR	+	765050	765150	1	0	0		765109, 765110, 765111					0.638371	0.836318	0.734821
uhpT.EST3UTR	UhpU	3'UTR	-	3845995	3845730	1	1	0		3845772				3845994	0.751218	0.346929	0.786496
aceK	AceK-int	CDS	+	4218879	4218963	1	0	0	4218877, 4218878, 4218879						-	0.59228	0.0843527
allR	AllZ	3'UTR	+	533629	533863	1	1	1		533636, 533656, 533714, 533721, 533722, 533725, 533726, 533747, 533748, 533788, 533789, 533790, 533822, 533829		533631		533632	0.0424971	0.295349	0.0458845
arrS	ArrS	Cis antisense	-	3658054	3657985	1	1	1		3658039, 3658040, 3658042, 3658048	3658054		3658054		-	0.572318	0.00689556
bhsA.EST3UTR	BhsB	3'UTR	+	1169303	1169402	0	0	0							-	0.098806	-
fadA.fre.IGR	FadZ	3'UTR	-	4027272	4027232	1	0	0	4027277, 4027278, 4027279, 4027282, 4027283, 4027284, 4027285, 4027300, 4027311						0.0313265	0.202112	0.0823061
sieB.kilR.IGR	KilS	5'UTR	-	1418502	1418405	1	1	0		1418471			1418502		0.0327001	0.154156	0.0324724
xylB.xylA.IGT	XylZ	intergenic in operon	-	3729545	3729386	1	0	0	3729547, 3729548	3729431, 3729433, 3729434, 3729436, 3729437, 3729438, 3729439, 3729440, 3729441, 3729442, 3729447, 3729448, 3729456, 3729463, 3729464					0.063737	0.345519	0.0675334
ybiJ.ybiC.IGR	ZbiJ	3'UTR	-	837531	837435	1	0	0		837479, 837480, 837481, 837490, 837499, 837506					0.222608	0.373723	0.505687
